# Supplementary material for: The evolution of ependymin-related proteins
Source: BMC Evol Biol. 2018 Dec 4;18:182. doi: 10.1186/s12862-018-1306-y (PMC6280359; doi:10.1186/s12862-018-1306-y)
Supplement: Supplementary file 1 — Distribution of EPDR genes in Eukaryota. Results of EPDR survey by species, including total number of sequences searched, number of EPDRs found, and clade membership of detected EPDRs. (XLSX 59 kb) [file 12862_2018_1306_MOESM1_ESM.xlsx]

## Sheet: Sheet2
	Phylum	Class	Family	Species	Genome	Transcriptome	Total sequences searched	# EPDRs	Clade 1	Clade 2
Bilateria	Chordata	Actinopteri	Cyprinidae	Danio rerio	Yes	Yes	128089	5	5	0
Bilateria	Chordata	Actinopteri	Salmonidae	Oncorhynchus mykiss	Yes	Yes	201820	5	5	0
Bilateria	Chordata	Actinopteri	Tetraodontidae	Takifugu rubripes	Yes	Yes	73910	4	4	0
Bilateria	Chordata	Actinopteri	Tetraodontiformes	Tetraodon nigroviridis	Yes	Yes	122330	3	3	0
Bilateria	Chordata	Amphibia	Pipidae	Xenopus tropicalis	Yes	No	22718	1	1	0
Bilateria	Chordata	Appendicularia	Oikopleuridae	Oikopleura dioica	Yes	Yes	85606	0	0	0
Bilateria	Chordata	Ascidiacea	Ascidiacea	Ciona intestinalis	Yes	Yes	49625	3	3	0
Bilateria	Chordata	Leptocardii	Branchiostomatidae	Branchiostoma belcheri	Yes	No	37646	15	6	9
Bilateria	Chordata	Leptocardii	Branchiostomatidae	Branchiostoma floridae	No	Yes	334502	9	5	4
Bilateria	Chordata	Mammalia	Hominidae	Homo sapiens	Yes	No	101933	1	1	0
Bilateria	Chordata	Mammalia	Muridae	Mus musculus	Yes	No	56337	1	1	0
Bilateria	Hemichordata	Enteropneusta	Harrimaniidae	Saccoglossus kowalevskii	Yes	No	224290	4	1	3
Bilateria	Echinodermata	Asteroidea	Acanthasteridae	Acanthaster planci	Yes	No	24747	26	1	25
Bilateria	Echinodermata	Asteroidea	Asterinidae	Asterina (Patiria) pectinifera	No	Yes	31336	7	0	7
Bilateria	Echinodermata	Asteroidea	Asterinidae	Patiria miniata	No	Yes	236508	22	1	21
Bilateria	Echinodermata	Crinoidea	Aporometridae	Apometra (Aporometra) wilsoni	No	Yes	16521	4	1	3
Bilateria	Echinodermata	Echinoidea	Strongylocentrotidae	Strongylocentrotus purpuratus	Yes	Yes	199791	11	3	8
Bilateria	Echinodermata	Holothuroidea	Stichopodidae	Parastichopus (Apostichopus) californicus	No	Yes	18397	5	1	4
Bilateria	Echinodermata	Ophiuroidea	Ophiactidae	Ophiactis abyssicola	No	Yes	13057	5	1	4
Bilateria	Nematoda	Chromadorea	Onchocercidae	Brugia malayi	Yes	Yes	43418	0	0	0
Bilateria	Nematoda	Chromadorea	Rhabditidae	Caenorhabditis elegans	Yes	No	30939	0	0	0
Bilateria	Nematoda	Enoplea	Trichinellidae	Trichinella spiralis	Yes	Yes	44545	0	0	0
Bilateria	Priapulida	-	Priapulidae	Priapulus caudatus	Yes	No	20679	0	0	0
Bilateria	Tardigrada	Eutardigrada	Hypsibiidae	Hypsibius dujardini	Yes	Yes	26088	0	0	0
Bilateria	Tardigrada	Eutardigrada	Hypsibiidae	Ramazzottius varieornatus	Yes	Yes	93826	0	0	0
Bilateria	Onychophora	-	Peripatopsidae	Peripatopsis sedgwicki	No	Yes	10476	0	0	0
Bilateria	Arthropoda	Arachnida	Ixodidae	Ixodes scapularis	Yes	Yes	214259	0	0	0
Bilateria	Arthropoda	Arachnida	Theridiidae	Parasteatoda tepidariorum	Yes	Yes	51947	0	0	0
Bilateria	Arthropoda	Branchiopoda	Daphniidae	Daphnia pulex	Yes	Yes	183270	0	0	0
Bilateria	Arthropoda	Diplopoda	Polyxenidae	Polyxenus lagurus	No	Yes	13911	0	0	0
Bilateria	Arthropoda	Insecta	Tenebrionidae	Tribolium castaneum	Yes	Yes	217230	0	0	0
Bilateria	Chaetognatha	Sagittoidea	Spadellidae	Spadella cephaloptera	No	Yes	11937	0	0	0
Bilateria	Phoronida	-	Phoronidae	Phoronis australis	No	Yes	89479	10	3	7
Bilateria	Brachiopoda	Craniata	Craniidae	Novocrania anomala	No	Yes	2232	4	1	3
Bilateria	Brachiopoda	Lingulata	Lingulidae	Lingula anatina	Yes	Yes	77783	16	5	11
Bilateria	Nemertea	Anopla	Lineidae	Notospermus geniculatus	Yes	Yes	139589	7	7	0
Bilateria	Mollusca	Bivalvia	Mytilidae	Mytilus californianus	No	Yes	42352	4	0	4
Bilateria	Mollusca	Bivalvia	Ostreidae	Crassostrea gigas	Yes	Yes	253124	26	6	20
Bilateria	Mollusca	Bivalvia	Pteriidae	Pinctada fucata	Yes	Yes	284921	14	5	9
Bilateria	Mollusca	Cephalopoda	Octopodidae	Octopus maculoides (bimaculoides)	Yes	Yes	181640	2	0	2
Bilateria	Mollusca	Cephalopoda	Sepiolidae	Euprymna scolopes	No	Yes	35420	3	0	3
Bilateria	Mollusca	Gastropoda	Aplysiidae	Aplysia californica	Yes	No	27578	37	7	30
Bilateria	Mollusca	Gastropoda	Haliotidae	Haliotis asinina	No	Yes	143269	27	3	24
Bilateria	Mollusca	Gastropoda	Lottiidae	Lottia gigantea	Yes	No	23851	16	4	12
Bilateria	Mollusca	Gastropoda	Planorbidae	Biomphalaria glabrata	Yes	Yes	91028	12	2	10
Bilateria	Annelida	Clitellata	Glossiphoniidae	Helobdella robusta	Yes	Yes	124791	3	0	3
Bilateria	Annelida	Clitellata	Naididae	Olavius algarvensis	No	Yes	173602	1	0	1
Bilateria	Annelida	Polychaeta	Capitellidae	Capitella teleta	Yes	No	32415	4	0	4
Bilateria	Annelida	Polychaeta	Nereididae	Platynereis dumerilii	No	Yes	10904	6	0	6
Bilateria	Annelida	Polychaeta	Spionidae	Streblospio benedicti	No	Yes	134809	1	0	1
Bilateria	Rotifera	Eurotatoria	Brachionidae	Brachionus manjavacas	No	Yes	65541	3	3	0
Bilateria	Rotifera	Eurotatoria	Philodinidae	Rotaria socialis	No	Yes	39839	10	7	3
Non-bilaterian metazoan	Cnidaria	Anthozoa	Acroporidae	Acropora digitifera	Yes	No	26275	0	0	0
Non-bilaterian metazoan	Cnidaria	Anthozoa	Actiniidae	Anemonia viridis	No	Yes	39939	4	4	0
Non-bilaterian metazoan	Cnidaria	Anthozoa	Aiptasiidae	Exaiptasia pallida	Yes	Yes	93754	3	3	0
Non-bilaterian metazoan	Cnidaria	Anthozoa	Edwardsiidae	Nematostella vectensis	Yes	Yes	190551	2	2	0
Non-bilaterian metazoan	Cnidaria	Anthozoa	Poritidae	Porites astreoides	No	Yes	11516	0	0	0
Non-bilaterian metazoan	Cnidaria	Cubozoa	Alatinidae	Alatina alata	No	Yes	31737	0	0	0
Non-bilaterian metazoan	Cnidaria	Hydrozoa	Campanulariidae	Clytia hemisphaerica	No	Yes	85991	0	0	0
Non-bilaterian metazoan	Cnidaria	Hydrozoa	Hydractiniidae	Hydractinia echinata	No	Yes	9464	0	0	0
Non-bilaterian metazoan	Cnidaria	Hydrozoa	Hydridae	Hydra magnipapillata (vulgaris)	No	Yes	286465	0	0	0
Non-bilaterian metazoan	Cnidaria	Myxozoa	Myxobolidae	Myxobolus cerebralis	No	Yes	52821	0	0	0
Non-bilaterian metazoan	Cnidaria	Myxozoa	Myxobolidae	Thelohanellus kitauei	Yes	No	15020	0	0	0
Non-bilaterian metazoan	Cnidaria	Scyphozoa	Ulmaridae	Aurelia aurita	No	Yes	252170	0	0	0
Non-bilaterian metazoan	Placozoa	-	-	Trichoplax adhaerens	Yes	Yes	23018	10	0	10
Non-bilaterian metazoan	Ctenophora	Tentaculata	Bolinopsidae	Mnemiopsis leidyi	Yes	Yes	32300	0	0	0
Non-bilaterian metazoan	Ctenophora	Tentaculata	Coeloplanidae	Vallicula multiformis	No	Yes	428033	0	0	0
Non-bilaterian metazoan	Ctenophora	Tentaculata	Lampeidae	Lampea pancerina	No	Yes	251587	0	0	0
Non-bilaterian metazoan	Ctenophora	Tentaculata	Pleurobrachiidae	Pleurobrachia pileus	No	Yes	35290	0	0	0
Non-bilaterian metazoan	Porifera	Calcarea	Sycettidae	Sycon ciliatum	Yes	No	50731	8	8	0
Non-bilaterian metazoan	Porifera	Demospongiae	Niphatidae	Amphimedon queenslandica	Yes	No	44719	17	17	0
Non-bilaterian metazoan	Porifera	Demospongiae	Suberitidae	Suberites domuncula	No	Yes	13384	2	2	0
Non-bilaterian metazoan	Porifera	Hexactinellida	Aphrocallistidae	Heterochone calyx	No	Yes	4790	0	0	0
Non-bilaterian metazoan	Porifera	Hexactinellida	Leucopsacidae	Oopsacas minuta	No	Yes	1443	0	0	0
Non-bilaterian metazoan	Porifera	Hexactinellida	Rossellidae	Crateromorpha meyeri	No	Yes	143	0	0	0
Non-bilaterian metazoan	Porifera	Homoscleromorpha	Oscarellidae	Oscarella carmela	Yes	Yes	40372	7	4	3
Unicellular holozoan		Choanoflagellatea	Codonosigaceae	Monosiga brevicollis	Yes	Yes	38691	4	4	0
Unicellular holozoan		Choanoflagellatea	Codonosigaceae	Monosiga ovata	No	Yes	76534	3	3	0
Unicellular holozoan		Choanoflagellatea	Salpingoecaceae	Salpingoeca rosetta	Yes	No	11731	2	2	0
Unicellular holozoan		Filasterea	-	Ministeria vibrans	No	Yes	68	0	0	0
Unicellular holozoan		Filasterea	-	Capsaspora owczarzaki	Yes	Yes	18997	1	1	0
Unicellular holozoan		Ichthyosporea	-	Sphaeroforma arctica	Yes	Yes	26747	0	0	0
Unicellular holozoan		Ichthyosporea	-	Amoebidium parasiticum	No	Yes	3636	0	0	0
Fungi	Blastocladiomycota	Blastocladiomycetes	Blastocladiaceae	Allomyces macrogynus strain ATCC 38327	Yes	Yes	24529	0	0	0
Fungi	Blastocladiomycota	Blastocladiomycetes	Catenariaceae	Catenaria anguillulae PL171	Yes	No	12763	0	0	0
Fungi	Chytridiomycota	Chytridiomycetes	-	Batrachochytrium dendrobatidis	Yes	No	8818	0	0	0
Fungi	Chytridiomycota	Chytridiomycetes	-	Rozella allomycis CSF55	Yes	No	6350	0	0	0
Fungi	Chytridiomycota	Chytridiomycetes	Chytridiaceae	Rhizoclosmatium globosum strain:JEL800	Yes	No	16675	0	0	0
Fungi	Chytridiomycota	Chytridiomycetes	Spizellomycetaceae	Spizellomyces punctatus	Yes	Yes	13413	0	0	0
Fungi	Ascomycota	Eurotiomycetes	Trichocomaceae	Aspergillus niger	Yes	Yes	58848	0	0	0
Fungi	Ascomycota	Sordariomycetes	Sordariaceae	Neurospora crassa OR74A	Yes	Yes	77867	0	0	0
Fungi	Basidiomycota	Agaricomycetes	Psathyrellaceae	Coprinopsis cinerea	Yes	Yes	29119	0	0	0
Fungi	Basidiomycota	Pucciniomycetes	Pucciniaceae	Puccinia graminis tritici	Yes	No	15979	0	0	0
Fungi	Zygomycota	Mucoromycotina i.s.	Mortierellaceae	Mortierella verticillata	Yes	No	12260	0	0	0
Fungi	Zygomycota	Mucoromycotina i.s.	Mucoraceae	Mucor circinelloides	Yes	Yes	39841	0	0	0
Fungi	Zygomycota	Mucoromycotina i.s.	Mucoraceae	Rhizopus delemar	Yes	No	17459	0	0	0
Fungi (or sister to)	Microsporidia	-	-	Anncaliia algerae	Yes	No	3598	0	0	0
Fungi (or sister to)	Microsporidia	-	-	Nematocida parisii	Yes	No	2661	0	0	0
Fungi (or sister to)	Microsporidia	Microsporea	-	Encephalitozoon cuniculi	Yes	No	1984	0	0	0
Fungi (or sister to)	Microsporidia	Microsporea	-	Vittaforma corneae	Yes	No	2248	0	0	0
Fungi (or sister to)	Microsporidia	Microsporea	Nosematidae	Nosema ceranae	Yes	No	2057	0	0	0
Fungi (or sister to)	Microsporidia	Microsporea	Pleistophoridae	Vavraia culicis floridensis	Yes	No	2773	0	0	0
Apusozoa	Apusozoa	Thecomonadea	Apusomonadidae	Thecamonas trahens	Yes	Yes	21580	1	1	0
Amoebozoa	Amoebozoa	-	Entamoebidae	Entamoeba histolytica	Yes	Yes	28975	0	0	0
Amoebozoa	Amoebozoa	-	Mastigamoebaea	Mastigamoeba balamuthi	No	Yes	20111	0	0	0
Amoebozoa	Amoebozoa	Dictyostelia	Dictyostelia i.s.	Acytostelium subglobosum	Yes	Yes	73098	2	0	2
Amoebozoa	Amoebozoa	Dictyostelia	Dictyostelia i.s.	Dictyostelium purpureum	No	Yes	23785	0	0	0
Amoebozoa	Amoebozoa	Dictyostelia	Dictyostelia i.s.	Polysphondylium pallidum PN500	Yes	Yes	16788	1	0	1
Amoebozoa	Amoebozoa	Dictyostelia	Dictyostelia i.s.	Dictyostelium discoideum	Yes	Yes	167351	1	0	1
Amoebozoa	Amoebozoa	Discosea	Acanthamoebidae	Acanthamoeba castellanii	Yes	Yes	28758	1	0	1
Amoebozoa	Amoebozoa	Myxogastrea	Didymiaceae	Didymium dachnayum	No	Yes	2759	0	0	0
Amoebozoa	Amoebozoa	Myxogastria	Myxogastria i.s.	Physarum polycephalum	No	Yes	25393	0	0	0
Amoebozoa	Amoebozoa	Tubulinea	Echinamoebida i.s.	Vermamoeba vermiformis	No	Yes	9553	0	0	0
Amoebozoa	Amoebozoa	Tubulinea	Hartmannellidae	Hartmannella vermiformis	No	Yes	9553	1	0	1
Stramenopiles	Oomycota	-	Albuginaceae	Albugo candida	No	Yes	38704	0	0	0
Stramenopiles	Oomycota	Peronosporea	-	Phytophthora brassicae	No	Yes	12922	0	0	0
Stramenopiles	Oomycota	Peronosporea	-	Phytophthora capsici	No	Yes	56495	0	0	0
Stramenopiles	Oomycota	Peronosporea	-	Phytophthora infestans	No	Yes	111106	0	0	0
Stramenopiles	Oomycota	Peronosporea	-	Phytophthora parasitica	Yes	Yes	38467	0	0	0
Stramenopiles	Oomycota	Peronosporea	-	Phytophthora sojae	No	Yes	28467	0	0	0
Stramenopiles	Oomycota	Peronosporea	Pythiaceae	Pythium ultimum DAOM BR144	No	Yes	100391	0	0	0
Stramenopiles	Oomycota	Peronosporea	Saprolegniaceae	Aphanomyces astaci	Yes	No	26259	0	0	0
Stramenopiles	Oomycota	Peronosporea	Saprolegniaceae	Saprolegnia parasitica CBS 223.65	Yes	No	20121	0	0	0
Stramenopiles	-	Blastocystae	Blastocystidae	Blastocystis hominis	No	Yes	47231	0	0	0
Stramenopiles	Ochrophyta	Bacillariophyceae	Bacillariaceae	Fragilariopsis cylindrus	No	Yes	21802	0	0	0
Stramenopiles	Ochrophyta	Bacillariophyceae	Phaeodactylaceae	Phaeodactylum tricornutum	No	Yes	133887	0	0	0
Stramenopiles	Ochrophyta	Bacillariophyceae	Thalassiosiraceae	Thalassiosira pseudonana	No	Yes	61913	0	0	0
Stramenopiles	Ochrophyta	Dictyochophyceae	Florenciellales i.s.	Pseudochattonella farcimen	No	Yes	10042	0	0	0
Stramenopiles	Ochrophyta	Pelagophyceae	Pelagomonadaceae	Aureococcus anophagefferens	No	Yes	51217	0	0	0
Stramenopiles	Ochrophyta	Phaeophyceae	Ectocarpaceae	Ectocarpus siliculosus	No	Yes	67106	0	0	0
Stramenopiles	Various	Various	Various	Other stramenopile	No	Yes	45273	0	0	0
Alveolata	Myzozoa	Aconoidasida	Babesiidae	Babesia bovis	No	Yes	20536	0	0	0
Alveolata	Myzozoa	Aconoidasida	Plasmodiidae	Plasmodium berghei	No	Yes	70867	0	0	0
Alveolata	Myzozoa	Aconoidasida	Plasmodiidae	Plasmodium falciparum	Yes	Yes	99249	0	0	0
Alveolata	Myzozoa	Aconoidasida	Plasmodiidae	Plasmodium vivax	No	Yes	31855	0	0	0
Alveolata	Myzozoa	Aconoidasida	Plasmodiidae	Plasmodium yoelii	No	Yes	30725	0	0	0
Alveolata	Myzozoa	Aconoidasida	Theileriidae	Theileria orientalis	No	Yes	20965	0	0	0
Alveolata	Myzozoa	Conoidasida	Cryptosporidiidae	Cryptosporidium muris RN66	No	Yes	27498	0	0	0
Alveolata	Myzozoa	Conoidasida	Cryptosporidiidae	Cryptosporidium parvum	No	Yes	60450	0	0	0
Alveolata	Myzozoa	Conoidasida	Eimeriidae	Eimeria maxima	No	Yes	18218	0	0	0
Alveolata	Myzozoa	Conoidasida	Eimeriidae	Eimeria tenella	No	Yes	64361	0	0	0
Alveolata	Myzozoa	Conoidasida	Sarcocystidae	Neospora caninum	No	Yes	25072	0	0	0
Alveolata	Myzozoa	Conoidasida	Sarcocystidae	Toxoplasma gondii	Yes	No	8292	0	0	0
Alveolata	Myzozoa	Dinophyceae	Gonyaulacaceae	Alexandrium minutum	No	Yes	18677	0	0	0
Alveolata	Myzozoa	Dinophyceae	Kareniaceae	Karenia brevis	No	Yes	65266	0	0	0
Alveolata	Myzozoa	Dinophyceae	Oxyrrhinaceae	Oxyrrhis marina	No	Yes	18024	0	0	0
Alveolata	Myzozoa	Dinophyceae	Symbiodiniaceae	Symbiodinium microadriaticum	Yes	No	43403	0	0	0
Alveolata	Myzozoa	Perkinsea	Perkinsidae	Perkinsus marinus ATCC 50983	Yes	Yes	55381	0	0	0
Alveolata	Ciliophora	Heterotrichea	Stentoridae	Stentor coeruleus	Yes	No	31426	0	0	0
Alveolata	Ciliophora	Oligohymenophorea	Tetrahymenidae	Tetrahymena thermophila SB210	Yes	No	26996	0	0	0
Alveolata	Ciliophora	Oligohymenophorea	Ichthyophthiriidae	Ichthyophthirius multifiliis	No	Yes	33516	0	0	0
Alveolata	Ciliophora	Oligohymenophorea	Parameciidae	Paramecium tetraurelia	No	Yes	81130	0	0	0
Alveolata	Ciliophora	Spirotrichea	Oxytrichidae	Sterkiella histriomuscorum	No	Yes	39599	0	0	0
Alveolata	Various	Various	Various	Other Alveolata	No	Yes	172639	0	0	0
Rhizaria	Foraminifera	Monothalamea	Reticulomyxidae	Reticulomyxa filosa	Yes	Yes	41593	0	0	0
Rhizaria	Foraminifera	Various	Various	Other Rhizaria	No	Yes	1522	0	0	0
Rhizaria	Cercozoa	Chlorarachnea	Chlorarachniaceae	Bigelowiella natans	No	Yes	3464	0	0	0
Rhizaria	Cercozoa	Phytomyxea	Plasmodiophoridae	Plasmodiophora brassicae	Yes	No	9727	0	0	0
Rhizaria	Cercozoa	Phytomyxea	Plasmodiophoridae	Spongospora subterranea	Yes	No	12732	0	0	0
Rhizaria	Cercozoa	Sarcomonadea	Cercomonadidae	Paracercomonas marina	No	Yes	3775	1	1	0
Haptista	Haptophyta	Pavlovophyceae	Pavlovaceae	Pavlova lutheri	No	Yes	7585	0	0	0
Haptista	Haptophyta	Prymnesiophyceae	Chrysochromulinaceae	Chrysochromulina sp. CCMP291	Yes	No	16765	0	0	0
Haptista	Haptophyta	Prymnesiophyceae	Isochrysidaceae	Isochrysis galbana	No	Yes	12274	0	0	0
Haptista	Haptophyta	Prymnesiophyceae	Noelaerhabdaceae	Emiliania huxleyi	Yes	Yes	168195	0	0	0
Haptista	Haptophyta	Prymnesiophyceae	Pleurochrysidaceae	Pleurochrysis haptonemofera	No	Yes	14463	0	0	0
Haptista	Haptophyta	Prymnesiophyceae	Prymnesiaceae	Prymnesium parvum	No	Yes	23443	0	0	0
Archaeplastida	Tracheophyta	Liliopsida	Poaceae	Triticum aestivum	Yes	No	154140	0	0	0
Archaeplastida	Tracheophyta	Liliopsida	Poaceae	Zea mays	Yes	Yes	251886	0	0	0
Archaeplastida	Tracheophyta	Magnoliopsida	Fabaceae	Aeschynomene indica	No	Yes	17885	1*	0	0
Archaeplastida	Tracheophyta	Pinopsida	Pinaceae	Picea glauca	Yes	Yes	108339	0	0	0
Archaeplastida	Charophyta	Chlorokybophyceae	Chlorokybaceae	Chlorokybus atmophyticus	No	Yes	23716	0	0	0
Archaeplastida	Charophyta	Coleochaetophyceae	Chaetosphaeridiaceae	Chaetosphaeridium globosum	No	Yes	24200	1	0	1
Archaeplastida	Charophyta	Coleochaetophyceae	Coleochaetaceae	Coleochaete scutata	No	Yes	5342	1	0	1
Archaeplastida	Charophyta	Klebsormidiophyceae	Klebsormidiaceae	Klebsormidium nitens (flaccidum)	Yes	Yes	72505	1	0	1
Archaeplastida	Charophyta	Mesostigmatophyceae	Mesostigmataceae	Mesostigma viride	No	Yes	15972	0	0	0
Archaeplastida	Chlorophyta	Chlorophyceae	Chlamydomonadaceae	Chlamydomonas reinhardtii	Yes	Yes	48815	0	0	0
Archaeplastida	Chlorophyta	Mamiellophyceae	Bathycoccaceae	Ostreococcus lucimarinus CCE9901	Yes	Yes	25195	0	0	0
Archaeplastida	Chlorophyta	Trebouxiophyceae	-	Helicosporidium sp. ATCC50920	Yes	No	6033	0	0	0
Archaeplastida	Chlorophyta	Trebouxiophyceae	Coccomyxaceae	Coccomyxa subellipsoidea C-169	Yes	Yes	38161	0	0	0
Archaeplastida	-	Glaucocystophyceae	Cyanophoraceae	Cyanophora paradoxa	No	Yes	27955	0	0	0
Archaeplastida	-	Glaucocystophyceae	Glaucocystaceae	Glaucocystis nostochinearum	No	Yes	8755	0	0	0
Archaeplastida	Rhodophyta	Bangiophyceae	Bangiaceae	Bangia atropurpurea	No	Yes	1252	0	0	0
Archaeplastida	Rhodophyta	Bangiophyceae	Bangiaceae	Porphyra umbilicalis	No	Yes	14263	0	0	0
Archaeplastida	Rhodophyta	Bangiophyceae	Bangiaceae	Pyropia columbina	No	Yes	1323	0	0	0
Archaeplastida	Rhodophyta	Bangiophyceae	Bangiaceae	Pyropia haitanensis	No	Yes	6035	0	0	0
Archaeplastida	Rhodophyta	Bangiophyceae	Bangiaceae	Pyropia perforata	No	Yes	3180	0	0	0
Archaeplastida	Rhodophyta	Bangiophyceae	Bangiaceae	Pyropia yezoensis	No	Yes	22431	0	0	0
Archaeplastida	Rhodophyta	Bangiophyceae	Cyanidiaceae	Cyanidioschyzon merolae	No	Yes	10332	0	0	0
Archaeplastida	Rhodophyta	Bangiophyceae	Cyanidiaceae	Galdieria sulphuraria	No	Yes	15155	0	0	0
Archaeplastida	Rhodophyta	Bangiophyceae	Porphyridiaceae	Porphyridium purpureum	No	Yes	386903	0	0	0
Archaeplastida	Rhodophyta	Florideophyceae	Ceramiaceae	Griffithsia okiensis	No	Yes	1274	0	0	0
Archaeplastida	Rhodophyta	Florideophyceae	Furcellariaceae	Furcellaria lumbricalis	No	Yes	9437	0	0	0
Archaeplastida	Rhodophyta	Florideophyceae	Gigartinaceae	Chondrus crispus	No	Yes	19883	0	0	0
Archaeplastida	Rhodophyta	Florideophyceae	Gracilariaceae	Gracilaria changii	No	Yes	8147	0	0	0
Archaeplastida	Rhodophyta	Florideophyceae	Gracilariaceae	Gracilaria tenuistipitata var. liui	No	Yes	4006	0	0	0
Archaeplastida	Rhodophyta	Florideophyceae	Solieriaceae	Eucheuma denticulatum	No	Yes	9368	0	0	0
Archaeplastida	Rhodophyta	Various	Various	Other Rhodophyta	No	Yes	86141	0	0	0
Cryptista	Cryptophyta	Cryptophyceae	Chroomonadaceae	Hemiselmis andersenii	No	Yes	1051	0	0	0
Cryptista	Cryptophyta	Cryptophyceae	Cryptomonadaceae	Cryptomonas paramecium	No	Yes	1119	0	0	0
Cryptista	Cryptophyta	Cryptophyceae	Cryptomonadaceae	Goniomonas cf. pacifica	No	Yes	1233	0	0	0
Cryptista	Cryptophyta	Cryptophyceae	Geminigeraceae	Guillardia theta CCMP2712	Yes	Yes	48212	0	0	0
Cryptista	Cryptophyta	Cryptophyceae	Pyrenomonadaceae	Rhodomonas salina	No	Yes	2850	0	0	0
Excavata	Euglenozoa	Diplonemea	-	Diplonema papillatum	No	Yes	4607	0	0	0
Excavata	Euglenozoa	Kinetoplastea	Bodonaceae	Bodo saltans	Yes	No	18190	0	0	0
Excavata	Euglenozoa	Kinetoplastea	Euglenaceae	Euglena gracilis	No	Yes	23372	0	0	0
Excavata	Euglenozoa	Kinetoplastea	Euglenaceae	Euglena longa	No	Yes	2735	0	0	0
Excavata	Euglenozoa	Kinetoplastea	Trypanosomatidae	Leishmania chagasi	No	Yes	9839	0	0	0
Excavata	Euglenozoa	Kinetoplastea	Trypanosomatidae	Leishmania major	Yes	Yes	10515	0	0	0
Excavata	Euglenozoa	Kinetoplastea	Trypanosomatidae	Leptomonas pyrrhocoris	Yes	No	13893	0	0	0
Excavata	Euglenozoa	Kinetoplastea	Trypanosomatidae	Trypanosoma brucei	No	Yes	5135	0	0	0
Excavata	Euglenozoa	Kinetoplastea	Trypanosomatidae	Trypanosoma carassii	No	Yes	1921	0	0	0
Excavata	Euglenozoa	Kinetoplastea	Trypanosomatidae	Trypanosoma congolense	No	Yes	29594	0	0	0
Excavata	Euglenozoa	Kinetoplastea	Trypanosomatidae	Trypanosoma cruzi	Yes	Yes	27224	0	0	0
Excavata	Euglenozoa	Kinetoplastea	Trypanosomatidae	Trypanosoma rangeli	No	Yes	6685	0	0	0
Excavata	Euglenozoa	Various	Various	Other Euglenozoa	No	Yes	1150	0	0	0
Excavata	Percolozoa	Heterolobosea	Gruberellidae	Stachyamoeba lipophora	No	Yes	5050	0	0	0
Excavata	Percolozoa	Heterolobosea	Psalteriomonadidae	Sawyeria marylandensis	No	Yes	9303	3	0	0
Excavata	Percolozoa	Heterolobosea	Vahlkampfiidae	Naegleria gruberi	Yes	Yes	53993	3	0	0
Excavata	Loukozoa	-	-	Seculamonas ecuadoriensis	No	Yes	5258	0	0	0
Excavata	Loukozoa	Jakobea	Histionidae	Reclinomonas americana	No	Yes	17789	0	0	0
Excavata	Loukozoa	Jakobea	Jakobidae	Histiona aroides	No	Yes	4011	0	0	0
Excavata	Loukozoa	Jakobea	Jakobidae	Jakoba bahamiensis	No	Yes	4352	0	0	0
Excavata	Loukozoa	Jakobea	Jakobidae	Jakoba libera	No	Yes	5459	0	0	0
Excavata	Metamonada	Anaeromonadea		Trimastix pyriformis	No	Yes	9665	0	0	0
Excavata	Metamonada	Trepomonadea	Hexamitidae	Giardia intestinalis	Yes	Yes	25385	0	0	0
Excavata	Metamonada	Trepomonadea	Hexamitidae	Spironucleus barkhanus	No	Yes	5594	0	0	0
Excavata	Metamonada	Trepomonadea	Hexamitidae	Spironucleus vortens	No	Yes	24442	0	0	0
Excavata	Metamonada	Trichomonadea	Trichomonadidae	Pentatrichomonas hominis	No	Yes	6433	0	0	0
Excavata	Metamonada	Trichomonadea	Trichomonadidae	Trichomonas vaginalis	Yes	Yes	112662	0	0	0
Excavata	Metamonada	Trichomonadea	Trichomonadidae	Tritrichomonas foetus	Yes	Yes	29940	0	0	0
Orphan	-	-	Malawimonadidae	Malawimonas jakobiformis	No	Yes	9842	1	0	1
Orphan	-	-	Malawimonadidae	Malawimonas californiana	No	Yes	4446	0	0	0
Species surveyed for the presence of EPDRs. The availability of genomes and transcriptomes for each species is indicated, as is the total number of sequences searched in each taxon. Species names are in bold type when EPDRs were detected. I.S., incertae sedis.
* most likely contamination.
