# Supplementary material for: The evolution of ependymin-related proteins
Source: BMC Evol Biol. 2018 Dec 4;18:182. doi: 10.1186/s12862-018-1306-y (PMC6280359; doi:10.1186/s12862-018-1306-y)
Supplement: Supplementary file 4 — Full ependymin alignment, trimmed. Description of Data: Alignment of all 420 sequences analysed in this study, trimmed. The phylogenetic analysis was performed using this alignment. (FA 84 kb) [file 12862_2018_1306_MOESM4_ESM.fa]

>Hrob_194715
MTSRGAG-GYDNGVVVDGG-KKCCMPLQWEGITVTNEKSGR-IVERTTHRHDYTNGMFASQNLA-------DGRFAFFDHKNK-QVLISRKK-CFRAPINNSLPRSCLPDDAKMVGHRHLGL---GIPVTLWTGDNDSSHVVMTA-SCIPLFETFSGESARSSVTYYFNVTDGIRSDDVFNHFKEC
>Ctel_207652
MVT--ILWILGALLGCAFGVLKCCAPEVWEARIVN-TGQKY-SFNNMDFAYDLPNDRWAIDQVHPVDES--KNLKLVFDYNLGKKYAINTAG-CFVEPL---LNPYCIGKNATFLGEFGAGLPRHGQYHRAWSYDIFMFPLVVSKEHCLP--EVTYTQPTAFVLNMYVDLNTTITNEGIFQVPEQC
>Tadh_63614
MRQLLTLTALFALS------SACCLPRQYSVLLAS--GSSS-ISQYGAVYYDQCNQRIRYNNPT-------AGFSFITDYGSNEYHSIRNGT-CTTFKLRGSLKRTCTPSSFHYMKTLNFGA--GALPFDILSYKRFGSTYFISNPGCIPIS----KSKTRSSLHGWLNFTIGISDLSVFNAPKFC
>Tadh_53036
MIRYIFVVAIFISL-A----SCCCYPNQFHAYVGY--MGNT-AQHTSSIWYDHCNNRARYDYPK-------YKLSYIYNYQMGE-YVYMQGT-CRAYTLRGNLTKLCTPKGSHLIGTYNFGA--GKLPFHVSGYFRNYKTYSYSTD-CVPLA----KNKRGYSVWGWVNMTIGISNLGVFDKPKNC
>Hasi_29051_g1_i1
MLKLMAVAVVGVSV--A---ERKCAKPSWRAYEGSLGLQIHPLKERGRIYYDLQDQRIAIVSNISVNGRH-GDFKIITDYKEGVRYIINEKENCKVKEITRSFPELCIPEKATYLFDVQLGGGGDTISAKAYFGEFEKLKMTVTSDRYLPVLSTQYGLGKHKFLMSFGNIAEPIPEIGVFTVPSIC
>Hasi_9596_g1_i1
MDVLTATVPVVVVVALD---TQRCVPSSWKAQERSISLKINGFNEKDNVYYDKLNGRSAQLVNFTIGDVY-ESMKVIVDYKAGKRYLIDFKKNCVEHGITWGFNDICIPGNSDQTFGYYLGLKGGYIDAVAFEKRVDYHGVTLTKDLYVPVQVLMRGLDDDTYLAILSDVVSPFPESDVFDPPSGC
>Hasi_38844_g1_i1
MFVF-MFIAVLVGCSVA---EQLCPPASWRAEEVSGALKVDPKREQDHIYYDADQQKSALIANYSGATGK-GDIKIIYDHPAKKEYTIDLKNTCTSKSLTDPFKKWCIPDDATFLYDAKIGFGSDTVTTKIYYVESVYSGIAITSDLYVPVQSSVF-GRDGDLYLDTGNIVSPIPDADIFTPPESC
>Oalg_HACZ01145954_1
--------------------------------------------------------------------------------------------------------------FVEKLGSTQIGG---QLPVTIWQFTDAGNVVVTTNS-CIPISDILVKEKDYVSVTSYSDMTLRV-DPEAFWTPSDC
>Pdum_GBZT01001818_1
MVTTGVLIVLGTIAVRPAESKKCCMPRTYQVNVGG--AKGT--TNHVHGPFAMKGRQIAALRVFDE-AHQ-ERHRIVLDYKKHVAYNI-TSS-CSKSSFPDQFPGECLPENAQFVADFTFGGGRTKLPLNYWTLSTSASEAAFT-ENCFPVTDYTKDDSSVLNFLTFSNLERKIRDPTLFHVPVTC
>Ctel_226097
MRSVCILVALFAGAVISSS-GGCVYPPRWESFLAERMRSGT-ETTMAVMYADYNAKKAAIHFTIYQEAP--YQVSAIADWEASAIFAFYPTGRCVRSALSGSMVEQGVPPNASHLSSFRWGHGHNAVTVDQWKSTVNYEKQMVTTDECVPVV-QGTNHVPGAEVAFFANFNTTITNPLAFNPPDYC
>Ctel_207758
MRAVCTLLALFAASAVAFSPQPCAYPPQWESFFGERLRTGA-ETTLVVMYVDYIGKKVGLHYTIQQDAP--YTLTIIGNFETQAMVAFYPKQQCIRVPLQQSMQQQGVTSSARHLSSFRWGHSPNAVLVNQWQSTINFDKQMVTTDECVPVV-QGTNYIQGMEIAFFANFNTTITNPLAFTSPEYC
>Mcal_GE750214_1
MEKYLVLLSFAALI--ASV-FGCCWPSEFEGFSGSSL-NSP-AISGFYIAVSKTKKKI-YSSKVFANGKQ-YSVTTLFDYTKGKKYLVVDR--CFTSAISS-SMTGCLNPKAKFTVSSHYGIPKLSVKIYSWSDALDYKTVDIGSGQCVLQA-SGFLSNTG-----YIGLKRGVSNPAVFNIPAPC
>Hasi_43688_g1_i1
MLL--LVAFVFVSTVNLLD-GRCCAPRQWEGWGVRLGGATHPELIKAKYNADV--PIVVAVANTSVGTRK-RLLTAIQDFRHKTLYVLEDG--CKVKPLLEPFMELCSPEGQDGTF-MWLGFPALEYVYTFKQQTVDTKGAIWTQEACSPVSESFYGTFIGNPQVYYSDIHKGIRDPSIFHIPKMC
>Bbel_004440F_manual_curation
MTILSVLLVFVLRMTVGFVEQPCCTPLQWQATLGVTYGDSDTAQAVMNFAFDWNKSVTAMWMTGTQYSPLVPIHAYIWDHKTGVMWTVD-GHSCQHSELSKGVAKLCVADDAVHVATARLGPLVCDIFKFKWPVGDPGF------PDCTPIR-SLVSPTSGGFFFDVYNMKEGIHNTSLLSPPSYC
>Ocar_m307728g307728
MILAALSFVFATTVVATGP-TPCKYPLQYTGSMVEFY-DGG-LNMWDCFDMVNQRFRIDARLGVQSSTY--VHFLVTAFLSKNEIYFFSFSGVCLAMKTDHLFPTMGVPSDASYAYSYFMGSGDDTLEVNVFQQRTLDGSFDVTARDCIPVE-TVVGGDGCFQMKKHTNITLTVTDE-DFALPAAC
>Apla_6_127b
MASALFSLILLSGV-SAKEPRPCCWISQMTGQAELQGTDGTVILEESEWAYDATFQAEAFIFDEILENSTVIKGRIVNFYDQGLFYIID-GVECAKIRIPARFPKKCIPEHAEYYGNRTLGN--DSLVAHEWKLNTVAGGFLIQDEYCVPISFGVVSQEPRVRTIAYGDIELGICDRKFFRIPDEC
>Apla_218_31
MLAMAAVLCLLLVVIWAEEPQPCCWINQMTGKFELQQTGGTVVLETTNFAYDKTFSCKAFIFTETFANGTQRVDRLVEFYNRGEAYYIEDGQQCRRGRIPFQFQKNCIPEKAVYQGNVTLGD--DALSGNTWELNFAQGGYLLAADYCVPITVNFVNTDPPEANAGYADIELGICDRKFFHIPDEC
>Pmin_33889c0g1i1
---------------------------QMYGACMVQEDDGTIVVEDTLFAYDKTFSAKAFIFTETFENGTQLIARIVELSDLGIAYFIQDGQTCSKKRIPARFKPNCVPEAARFWSNATLGD--HALNGNIWERNKFEDGYLMAADYCVPLSVNHVPSPPEVDLVTYADVRLGICDRKFFHIPEEC
>Pmin_58197c0g1i5
MACRVAVFLLVVQV-WAKEPQRCCWISQMYGNFALQQNDGTIVVEETGFAYDKTFSAKSFIFTETFENGTQRIGRFVDLFDLGVSYYIEDGEQCLRKRIPARFPENCIPEKAEFFNNVTLGD--HALTGNVWELNVFGGGFLVAADYCVPLTNNYVNQNPPVVNIIWADIRLGICDRKFFHIPDEC
>Apla_218_30
MHTFVVGFILVTLAAAKVQVKPCCAPSYFTFKSTHFLTEAGLIVEMQQGAYDRIAEKIASRIHLGFFNGTEESYHTIDDYHSGVSYSITRGELCRSNELEGEFPEDCIPDDATYVGSSSLGD--RAVEVDSWYMSKTQPGRTVQKEECVPIYSTGRSPDTGATFQTVTDFHLGICDEKLFHVPAIC
>Pmin_51219c4g1i1
MFHLWGILVVALVAAEVQVPEPCCAPSYSTFKSTHFLTEG-VSVEMQRTAYDSVSKRTASKTHLGFFNGTEEYYHTIDDYAAGVSYSIARGELCRVNELKKRFQEDCIPEDATYVGSHSLGD--RAVEVDSWYMLEKQPGSTLQKDECVLLYSTARSPDTGVTFTTITDFKLGICEEEFFHVPDIC
>Apla_218_35
MWSGLCMLVVGAMAFQPSVPEPCCAPRYFTFNQVTTTTDGSLLVEYDNGAYDAKFERIAVKLVIDYFNGTEVYLRLIEDYIKGVSYYILEGEDCFVGRTEGRFNEECLNDDAQFLGEATLGD--YDLVLDNWYVVSED--KSVQHEGCVPVGLLTRDPDTGKELKVVLDFKLGICDPKYFKPPASC
>Apla_218_36
MWYALCVLVVGAMASKPGTPELCCVPRYLTFKQVTTMTDGSLSVEYENGAYDARFERTSIRLLVDYFNNTEVHLKVINDYRQGVSYRIQQGKDCFVNHLKRKFPEDCLTENDKFLGKTTLGD--HDLVVNNWYYLNSD--VSVQQEGCVPVRVLSRDLESGKEIKVIVDLQLGICDPKYFKPPPSC
>Pmin_81140c0g1i1
--------------------------------------------------------------------------------------------------------LDCLTEDYTYVNKVTLGD--HDMVLEYWYRSSDD--RSVQVNGCSPVGMLIRDPVTGREVRLVYNIRMGICDPEYFKLPESC
>Pmin_47111c0g1i1
MLSGLCVLVVGAVASKPGMPERCCAPRYFTADHFLTSTDGKLSVEIDEGAYDAVFERLALKVVIDYLNGTEVHLKFIGLYEEGLTYTILEGESCLKGETQERFHEDCLTEDFKFVGKTTLGD--FDMVVENWYRVSED--KSVQEEGCTPVGALTRDSVTGDEIAVTFNFELGICDPE-FKPPASC
>Pmin_47761c5g1i1
MSPSLCTMVVIAGAMAAGMPVPCDAPLYFTFDEVDVMSEGSLLVEYVNGAYDAKAQQFSVRTTVDYFNGTLYTTQTIEDYKEEKAYMIYNHELCVVDDIAGKPYQYFIPATAKFVAEETIGD--RDLVVDKWFEKDEA--KTVTRGECIPVAIVQRDPATDKEIQWIHNFHLGICDRKYFKIPAEC
>Pmin_49761c1g2i1
MLSSFCTMVVMAGAVAVTKPVPCEPPPYFTFDEVDMLTEGSLLLEYLNGAYDDISKKYAAKIFEDFFNGTEYSFKVIEDYKKGVRYEIYTDEVCIAIEVEGKPEQYFIPDSAEFEGEAVIGD--RDLVTDSWLETS----KTVTHGDCVPVSIERRDPETGQQTEFLFNFQLGICDRKYFKVPEEC
>Apec_99320_g1_i1_m_16386
MLSSFCTMVVMAGAVAVNRPVPCEPPPYFTFDEVDMLTEGSLQLEYLNGAYDDISEKYAVKIFEDFFNGTEYSFKALEDYKKGVRYEIYTDEVCIAIEIEGKPEQYFIPDSAEYEGEAVIGD--RALVTDNWSETSKD--KTVTRGDCVPVSIERRDPETGQQIGFLFNFQLGICDRKYFKVPEEC
>Apla_218_32b
MLSSFCVLVVSAGAMAVKKPKPCAIPKYFTYDQEEVMTGGGLTVEYINGAYDEVLKRYSFETFLDFFNGTLLHLKVIAEYDEGKEYLLQRDEICEVYDLDGKPEVYSFPEDAKFLRDSTIGD--RDVAVESWYYVSDD--KTVTKDECVPVSLFRRDPETGEELGVVHNFRLGICDPGYFKIPEEC
>Apla_218_33
MLSSFCVLVVSAGAMAVKKPKPCATPKYFTFDQADFMTEGRLTVEYVNGAYDEVLKRYSVETFLDFFNGTLLHLKVIAEYDEGKGYLVQRDEICEVYDLEGKPEEFSFPEDATFLADSTLGD--RDLTVESWYYVSED--KTVTKDECVPVSLFSRDPETGEELEVVINFKLGICDPSYFKIPEEC
>Apla_218_32a
MSFSSLLMVVIAGAVAQGLPQPCSIPRYFTYLQEDFVTEGRLKVEEESGAYDTIAQKYSAKKEERFFNGTDDYSKIIFDEGKGVEYIIEKEETCLVLDIEGQPDPYTFPKNAKFVGEATLGD--RDLVVNVWYYPSED--KTYTREECVPIGLRHRDPQTGVEIELLYDIKLGICDEKYFKVPDEC
>Apec_147837_g1_i1_m_31053
MSGLLCVLVTMVATQAVSLPKPCLVPRYFTLEQVDLAVDGKLKVEQETGAWDSITEQESLRKDINYENGTQDYSKIIAFYKEGVRYDIEKEETCHKEDIEGKPDQYTFPR-------------------------------------------------AEVEVRDMFNIELGICDRKYFKVPDVC
>Pmin_50473c0g4i1
MYAAACVLFTAVSA--SQGPVICCSASAYTYKAVSVVSDGSLSTEFIHGAYDAVAKMIAVEEVLGFTNGTEDTVKLISDFNNGVEYRITSGTICEKTDIPTRFLHNCLTDE-KFINWVTIGD--RALTAGNWYKLWTNHPYTFQHPECVDLGYISRDKATGAELWTRSDYSLGICDPKWFKPPPEC
>Pmin_26942c0g1i1
MFAAACVLFTAVLA--SQGPEKCCSASAYTYKDYSVIVEGSLFTEIYHGAYDALDKRISIVEVLEFSNGTEDTIKLISDYKDGVGYRITTGTTCEKKELPSRFPYNCLPEESKFIKWVTIGD--RALTAGNWHMLYTDDP----------------------------------------------
>Apla_218_34
MYAAVCILVVAASAIFGNKLEKCCAEPYYTFQADSVFNEGSLLTELIRGAYDSIDKKFGLKVDLHISNGTVELYQLINDFKEGLGYYIYTEETCVEFPITSGFPYNCIPEGSTYVGSVTIGD--RALRAANWYFNDKTDPFSIKEEECIDLGYLARDPETGTEISVISDYNLGICDPTYFKPPEEC
>Pmin_44962c6g1i1
MYAAVSVLIVAASA-VGEEPEKCCSDPYYTFIAEIVATEGALLTELIQGAYDSIDKKIGLKYNVHISNGTQEAFRLIADYNEGKAYVIYKEETCDIYTFSYGFPYNCVPEDSKFAGSVTIGD--RAIRANNWYHNDQSSPYTIEEEECVDVSSFQRDPETGDEISLYSDFSLGICHPDWFKVPEEC
>Apec_88777_g1_i1_m_8053
MYAAVSVLIVAASA-AGEEPEKCCSDPYYTFIEEIIATEGALLTELIQGAYDSIDKKISLRYNIHISNGTQEAFRLIADYNEGKAYVIYKEETCDIYTFSYGFPYNCVPEDSKFAGAVTIGD--RAIRANNWYHNDQSSPYTIEEEECVDVSSFQRDPETGDEISLVSDFSLGICDPEWFKVPEEC
>Cgig_XP_011439102_1
MSLRIFLLLICCTQVLLTESTRCCVPTNFRSNMDVTGGNSGPNIVDNRLYFDYPTERSRTETRITLPGGGHLLHTEIADFAKHRVFKIDG--DCVESHMNATIQDRCISVDAKLVSTGYVGSPKNPLNIQTWRFSIPGTDTEISPGTCLPVLAEH-GFLNGAYSAMISDVHIDHAPAALFDPPHTC
>Lana_g10172_t1
MDVRIFVFILNTLLGAQGLQATCCVPTQFEAKVYMAELTSSTAYSMFNLAYDYDRQQLYMHANVTETSPLIVTDLYLFDHKHGVMYTVNGHDGCQKDNSTVPMSQQCIPDDALLQRNSAIGNLAAKVYQYEVKGDPDAFPKQNGQ-CLPMKLHVTAGGSGTMNAWVFVNLTQGIQDPSIFSVPGPC
>Bgla_2151477315
-----------------------------------------------------------------------------------------------------MSLFLC-TDNAIQLTNGFIGK-NQTQVVTYQYTYP-GSPTINPK-ACLPVAIYLSVPDSGTMNSMVSDISLGIKDTSVFIPPKIC
>Acal_comp113014_c0_seq1
MKAIMLMLSILFAISTEINGQICCVPDQFEAFMFYDANETAYSYSNGSAAYDYTNHRAYLDIVGVELTPLVIPQTFINDFARGIQYVFHG--TCTKYLLLRSMPRQCLPDSAIHTSSGFIGD-NETAVETYAYSLP-GSPIVDRK-ACMAVQTFNSAVPDSGDLGSVSDVTMGIKDPSIFTPPKSC
>Pfuc_1305_18250
MTTVTCNILILLVCLLSFRESKCCAPDQWESSIYFWAQDSKTLYTYYNVAYDYTNRRTYMKLSGFELTPLVEPFIILNDYNKNMQFQV--SGSCDKSNLDSKMIKQCVPDDAEVIDS---GFESNVNKIETYRFKF-GSLLLIGQGTCLPIH-SFYSVNPGSGTVYVMNATRGITDTSIFQPPKQC
>Cgig_XP_011435637_1_3__Cgi24798
MNLFYILVSIAGILPYCNS-QKCCTVDEWTADMFLYGL---SAYSYINVTYDYPNRRTYLKIHGAQVSHLLMPFTIINDYKKGIQYNI--SDGCMKSTIKN-MTKQCIPDDAELVNT---GSVTEWNTVQNYRYTTTDDIFQFTPASCNPVH-VYFSVKSGSGTLIVMNVVPYSIDPSVFNVPPQC
>Cgig_XP_011435639_1_5__Cgi24798
MTMFYILVGIAGILPYCYS-QKCCTVDEWTADMFLYGL---TAYSYINATYDYTNRRCYLKLQGAEVSPLLMPFTIINDYKKGIQYNI--PDGCMKSTINN-MTKQCIPDNAELTSE---GSVMDWNIVKNFRYTITDDISQITPPSCNPVH-VYFSMESGSGSLIVMNVVPYSIDPSVFNVPPQC
>Hrob_EY317231_1
MAKLSTFLVAIFAVAFARAKKPCCFPETWQGVLSAAKA---PATHKSSVYIDGPNKRIAVRIQCPYLKR--DVIGVVGIYTTGILYAF--KIECWSHKFDKLYKKSCIPENATFVGSAKLGL-YDSGLAINAFGHSFKSCFAVTD-ACIPILSGVIRGGSTKFVVNYLNLQPKISDPSVFNVPDIC
>Pfuc_2418_28799
MLPLFVILSLVHLS--Y---QQCCAPEQWEGMQYSQTTLQTLTLTKGQISVDTI-NNKVAAVGTFSVNGQSYQVKQIRDYGAGITYT--ETDGCTKEPSGA-FGGRCVPSNATKIQSTHLGV------ASLSRNIDIYQMLEV-GQGCIPIADSYYTAETGESVIGFRAITAGIQDISAFAVPVTC
>Cgig_XP_011448412_1_Cgi41510
MLCLLLLLLSVFGS-SH---QQCCFPSQWEGIEAGVMEPAAPISTKFQVSVDYT-KHLLALSGTVVTAGKTSQIRIIRDFTSKVQYTLDMANSCTKSLLTE-REVSCLGDNSTLIVNTYLGA--GTQKIPISVYHSTLNGMSV-SEGCIPVGASFHTDEAGNNVIGFSSITPGISNNAVFSIPAMC
>Tadh_52118
MKPVLAIFCLTFIA--QNV-SACCPPDKFEG-------KMVPYPQVGIFHYDFENEKTLEQFYF--NG---RLVTQITLYQKGLRYNILKK--CTFFEISWPLRRRCLPKNARFIGSMSIGD--QLMDYYESVYDKNYAVEIVTHKDCIP--NITVMKSFVDSMAAFANVTVGIKDPTIFDPPTEC
>Hasi_28730_g1_i1
ML---LWAVLAVVVVAT---NGCCAPDRWSAYQLK-AG--KPKTQVGLIYHDTASERSAEVIKYAAEGEK-NGVKIISDHKNKRLYVINLKTNCTVHNFDKPFRRFCT-DSSQYLYDIKLGY-GDNSLTAHEYYNE--LGLYLVSDACIPLQGVNFGLGKLDFLISSGWGSFTTDDDSVFVPPSTC
>Hasi_46145_g1_i2
MLLLKCLFVVVVVATDA---YQCCPPGRWKARTFY-TR--NAIYHWELLFQDLDNNRFVSVVEKRFSGNI-QHLKIISDHKTKLKYTIDTRNACSVEYYHDPVHTFCIPDNATPQFQVKLGF-GDNTLLASAYYDEDTIKWYIVNEACIPLQRDRLGLDMDKFLDSQSFGSITTEDDSIFDIPSI-
>Hasi_46145_g1_i1
MLLLKCLFVVVVVATDA---NRCCPPGRWKAETTF-TR--NASYHWEFYYQDLDNNRFTLEMERRYYGNI-QHLKIISDHKTKLKYTIDTRNACSVEYNHDPIHTFCIPDSATPGFQVKLGF-GDNTLLASAYYDEDTIKWYIVNEACIPLQRDRLGLDMDKFLDSQSFGSITTEDDSIFDIPSIC
>Nano_JZ491934_1
MLRI-FLLTAVAAVVLGQSKPCQCTPEQWEASVGT-ISAGSAEPRIIRVSFDYK-QKVIYRVHP---DPV-SGFSHLINYGKGASYYIRN-GQCYKTNIPISVEARCLPGNSTLLGYFNLGQ-------DISSVLYLANFSLVRQKDCVPMTNVHV--RAERIMTT-MNVTMGI------------
>Cgig_Cgi29415_XP_011422475_2
MSLILSIVGLSVLCHLSWA-RGCCVPKQWAGDMGFMVGGKG-GYQAGMIFYDARNGKFAEFSKGVV-DGRPFEGGVIMDFETGVQYTFMDHCNTTRLSQKE-FKEACIPEEAKAVSDTHMGTAD-DSLDVTVYQMARKRIFTITNKLCVPVGETITLPRSGMGYMSYTGIEPGIKDPRVFDKPRIC
>Mcal_GE762739_1
MWSVLLGLIVFTTT-PAET-STCCLPTQIEGTLGFSSGKGF-RTEAIFLAYDVKGKRQSTLGEGQTNGIP-FKTHQIDDYAAGKKYTVTNKCVIVPLKT---EMLYCIPSDAKLVMSTFIGF-DDKKIDVDMYSFSFQGAMSVTKDTCVPVS-HVT-YPNVLVDVGYMGMTSGIQNTTVFDIPKPC
>Acal_add_comp87775_c0_seq1
MARFVPLVALLAAAAVNEGEKPCCFPEQFTSIDVS---ASR-----KFASTDFKNNRKMVEILG-------TNDYIYLDLEARRAYVNMD-GICRVERMWEFVLFPCIPDDAVLQ--TDGGSLGGSSGFNTWRVNTNTTSVTVSEGNCYPAV-SLGDVMTDENLFLYYSLTEGV-DDSVFPQDSFC
>Acal_add_c108869_g2_i2
MSLLQVLAVAMAEVSVADSNQPCCFPAQFTSINTD---ERK-----LWITFDFTNKRKMVQLLG-------SEDFYYFDLASGTTYHNTL-GICKYYSSPNIITFPCVPEDAVLD--SQAGTVAGGVSSNTWRFNTNTIGITVTKNECYPVV-TLVDEESGWSFYVFTDIQEQI-DESVFDVDSDC
>Acal_add_comp72104_c0_seq1
MARVIALLTMVAGCGIDGDSKPCCFPEQFTAVVSD---TPR-----VWMTYDFANSRKFVSYLDDD-----DFFFYYTDFATGVIYEHRG-GVCRYYSKPGILSFPCIPDDAVLV--SEGGS----LGGNTWKIHSNKMSITVDQDKCYPIA-SLSDTDSGFGYKALTNINEGI-DPEVFNVD---
>Acal_add_comp77680_c0_seq2
MALAVFLIAVPLVTVDCGSEQPCCFPKQFTTYNSD---EKR-----IWSSFDFVNQRKIVNVIDSD-----SNDFYYTDMKAGRTYEHLG-GTCKYFTTPGIITFPCIPDDSQLI--DQGGS----LGANTWEVNSNGMSISVSQDKCYPVT-SLTDTDSGFSLYVLTSITEGI-DESAFDVDSDC
>Acal_XP_012941522_1
MAACVLVGVCVAGAVLGQ--TPCCWSDKWEANLSQKLG-YNASLAQIEMSVDHSLQKTYNDIRVTNGSSS-TYLKVLDDFANGKSYTVYN-GYCIKVNLTTPMPASCVPAKARLLGNHSFSG----VQAQTWVVPAPAYPITVSEKGCVPLH-VALADTSRMSVLSLQNLTPGIVDPSVFDIP-SC
>Tadh_53030
MATSLLQIISCCMVCYASNPNACCTPKQWQATVIQ-DGQKKVSLLTGKVYYDSINKRVRIDEENSLN---PVNITTIHDLGKNISYYIYG--TCTMSVLKGKFADFCVPKNSSYNGNRTLGG---SLVVDAWGLHFEDSSIDVTRDKCIPVTETFFSVKTSSAVYAFSNVQSAISSPKVFDKPTVC
>Lgig_160696
MKLLLLLTVLIPLCVSVPTKPGCCVPPVWEGIQGMFSG--SPELIQQSISYDEKRQMININITQSI-HGLTSDVRILTDYKKGVQYLINSKSRCTTSKVPQTFQRFCIPDYFYYK-----GS-----FNVAFTLRASTEQVPLIWSKC--------SNSSN-----FFKMRKACFSRDIQLVVGTC
>Tadh_53031
-------------------------------------------MSQIQLYYDYSNQRIRVDESPAG-----IKTTVIIDFNTHKTYIITN-GQCLTTTIEAPFNPTCIPGNALYSGILQLGGDGIIAKSYHFSTADSTIQDYIISENCIPVLEVSKNPTTETTFVTYGNTTIGIQDPSVFDIPAIC
>Cgig_XP_011446439_1_Cgi25294
MYAFPTIGIVVSLA--TKVAANCCVPSQFQA---SDTLSVR-DKRFIRVSYDAKFKKTAVHAIAETEE---DQYDQINDFEAQKTYSWSR-GICHVQPLGP-FTPACIPADAKLVRKSFLGV-----SPNTWNLKTYLLQFGTIGDNCIPVELKTSPQPDGQYMWMFYNVTMGIKDRSVFTPPKFC
>Cgig_XP_011440139_1
MYTGFLPLVVFGSL--FQKALHCCIPSQLQT---NDV-VGN--RTFQTVSYDALRKREAIHGYADSSH---DEFDFIVDYQTQTTYEWSK-GVCIVSTIDDNFSEFCFT-GWKLLGKSFIGVSPDIIKVDVYSTYDDN--VLTVGRNCTPVHVENISMDPDIDQFVFYNMTMGIKDESVFTPPKFC
>Cgig_XP_011440137_1
MYTVFFLAAVSASL--IFGTQQCCVPTQLQT---FDGLENRTGPSIRVETYDALKKRRAFQYYAVQKG---ENFNIIYDYKTNTSYKWTK-EECVVSYAGQ-FIEYCFS-GGKLVRKTFMGVYPDIIELETYLIPMYGQLLITLGKNCTPVEVQMDPSNNGETTMWYYNMTIGIKDESVFIPPKMC
>Cgig_XP_011448244_1
MYTVFLLVALGASS--FLETFQCCVPSQLET---YDELGAR--GRNVVTSYDAVTKREAVHVFDNKMN---NGYDVINDYRANMSYTWAK-GVCNVSHAAY-FPEFCFA-EGKLVRKSFMGVFPEITTLNTYMVAGKRCHSYTVGKSCTPVE----NCNDSLTLTRFYNMTLGIKNESVFTPPKIC
>Cgig_XP_011440140_1
MYTVFLLVAVGASL--FLGTQQCCGPSKLQT---YDVLGGR--GSTVTMSYDAVTKRVAYHVFGNSMQ---EDVDAIIDYRANMSYVWSK-GVCDVSHANQ-FHEMCFP-EGKLVRKSFMGVFPDIIKLNTYLISDDQERSFTIAKPCTPVE----RQQTDFLMLNFYNMTLGIKNESVFTPPKIC
>Cgig_XP_019928749_1
MYKVILLVAITASL--FPGTLHCCIPSQLET---YDELGGR--GSTVVMSYDAVTKRKAFHVFGDSIH---DEYGIIIDYRGNMSYSWAK-GVCNVTYAGY-FHEICFP-EGKLVRKSFMGVFPDIIRLNTYLIQSERVRSITVGKTCTPVE-----RRQNDDFLNFYNMTLGIRDESVFTPPKIC
>Lgig_155467
MKCLCVVLIVYCCV--LIVADPCCTSNAFETVLSEAGGNATTVPIDVWMYYDFNRKMMTLETHTRLSTGYYKQIKIIMDFRQQLEFAIEK-GNCTVIPVKESMQKPCIPKNATYLGSNSIGYADEAIEFTSWEFETPNSDKLTVSKGCVPLTSMYVTTPNNKTAVSFANFKPMITNDAVFQIPANC
>Ctel_EY638426_1_EY638426
MRSLLFMWPVGCLAVPAPTDAECRVPDQWEGQLSTFDRGGRSAASDSLVHYDYTNQLFAMEDMQ-------RGSVALADYKQGYKYVIRG-DACNGIRTEEVMRKMCLPEGAKLKGHFRLGI---DIPADFWEFQAPHNVTLVLRETCIPVSEVYM-AKGGYASMTYMDVSLGIKDRSVFDRPADC
>Sben_GDBG01120015_1
MFMTFLIVCLLGVVNPEQTGKKCRVPDQWEGLLLSTDRSGQSGSAEIKIHYDYQNKRSAMIDAK-------TGNKAIADYGMGVKYIVRA-DGCQGMFSSDPMPRMCLPDEARLLGEHVVAD---NVDVATWLFHGPYNVTTVIQKSCIPLTEVYM-ARGDFSSLSYVDVSLGIKDESVFAPPADC
>Pdum_GBZT01006915_1
MESHG---ALLGGVLEGARLRKCKVPDQWEGVLASTERGGRQGAMDNDVSYDYRNKRFSMTDLK-------TGNKAIADYHKGFKYVLRE-DGCRGIPTQEGMRQMCLPEQAEYLGEFLLGA---DEAVDLWQFSGPYNITTVIQKNCVPVTEVYMSKGTYVSLQTYLDVTVGIKDESVFHAPLDC
>Lgig_155464
MLVSFLLLILSSGN--GQTTKNCCLPDEYEMDMGETGSDNVFQEMQGFTSYSHKDRKVSSRGTNVV-NGQLVQTTVLMDYKTHREYINVN-GNCTVYEMKAPMINPCIPDNALFGGRTRYGYGSNHIDVDLWRFNLSNRPLSIT-DDCTPITTQFDALLGGKTEVVFSNFRPGIKARNIFTVPTEC
>Bbel_023760F023750F_manual_curation
MLRSSGLFSAFSAPVEAQPPAPCCVPKQWEGNVHMIQG---PGLQNVTESYDFTRKKIAVEVLGAT-----TPTKVIMDYSTMEQYTIHRVSHCR---------HDDEPGHAELYTKME-GL-----LVDSWSLVDPLLGVELTREGCIMLT-VLI-NPPSLSVLGVTDVTLGIKDPKVFDVPPPC
>Hasi_34040_g1_i1
MLGYIILLSVLSPSGAA---DVCCAPDKWFAQRFT-AG--KPFADAGSEYYDAANERLAIISNYSIDNKH-GESKVIADHKEGLLYTINLKKSCIVQKLNLKFAKFCVTDKFKKAFDFSLGFGSNSLQSTIYYERDRGFGFVVVSKECIPIQTDIY-GRDDYNILQFANLGGEF-DESVFDPPDFC
>Tadh_53531
--------LIARGAYASK--KPCCVPGQWSGMILQ-GGKGKNITFAAKVYLDAKMGKYRVDESITTSK---SNITVISDYKAGLQYLVIGKK-CTTSKLMGKFPNLCIPKTANFLGSGVLGL-KLNYDLFSFSSTDRKTAVAVTDKGCLPV----FAGKTPQQVAVFSNIKPGIKDDSIFKKPSNC
>Pfuc_6509_32896
-----------------------------------MLR-YGPEKEGKPSNGERSEKPRLTDLIMHGIRSE-GKT-------KKREWVIVDNN-CSVNPLTEALQAPCIPDDAVRLGSYNFSG-PSLTTYLILTPGGGQTRKSVTDNSCLPVM-TVLTAGPDYFLKMYENVTSGISDPMVFHIPNFC
>Cgig_XP_011420637_1_Cgi29610
MVLRFTVVCLIGGLHDVISRQGCCGPKQWTGVAIQKLG-YDASLADISVAYDYVAKKISLQQKIHNITTDNDLVHVIYDFKQKTEYTITNKV-CIATPISGEMWPNCVPENASHLGTYNISG-PVVDVYRVVTPGGATVRLSVTYELCYPGT-SLLGPVYDLTVSVYENVTKGITDPSVFNVPVFC
>Pdum_GBZT01003422_1
--------GLQVTQ--LTK-DYCC-------------------FFQVIYEYAVKTEKFAAFK-IVEKFTRKVLSRGVIDYNTNVFYNISGTT-CVKSPRPAVEPLHCMPKDAEHLGDYFVGGTADGWRASYWIAHNVTKRISLSHDNCLPIASIIF--DAGAELKIFVNIESRITDPSIFDVPAGC
>Pdum_GBZT01001797_1
MFYPVSMSLCLASATGHQSKKKCCLPDNWQGNMVQ--VARQ--YLEMDYEYAYMKTRMSGFR-ILDPLTGKQLSRGVIDFNSDVFYNITGAT-CVKSARPAAEPFSCMPDDSEYLGDYYVGGEVDGWKASYWRARNITSTIAFS-ENCIPVYRAIM--DIGVEMKMCRNIASRITDPSIFEIPEGC
>Hasi_42698_g1_i1
MVAVYILLICVVSCVVAQDPDKCCLPNSWESYTA----NQD-PLPYSKFYSDFKLKEAQQEMLL-RPGTAPKGFRTVTDHNKGRTYRISP-TGCTSFPNPVPML-RCIPDSAVFLGESYVGLPKYGTAFNAWKFSLDPYKITVAQDSCTPIF-DISGPYVNLTLF-FNGFSTPVSNTSVFDVPSPC
>Bgla_2996464818
------------------------------------------------------------------------------------------------------MLEPCMPDNAVYLGTSYVGQESNSANFDTWYFKRNDFNVSVASDSCVPIM-HIVGTIGEGATNNFTNV-TSVTDVSVFNLPYTC
>Acal_XP_012938957_1
MPPLYLVFVVFLFL-VVQLYKPCCLPYKFQAVITP-LANKQ-VMRVYRVRR----LQVQDFATFTAYAIGETFYRTHTDFKNKVSYTIRDK--CSKSAVDYGMLEPCMPDNAEYIGSSYLGLYDDQTNFETWFFSRTNKNISITADRCMPVM-HIVQLGSGRTDTLFSNI-TRHVEDSVFELPAYC
>Hasi_27192_g1_i1
MLFLSLAVVLVPAVLGG---NICCTPRQWEGVEAQVIGLKNPLLSETEVSVDATNNRMAFDEKVTA-NGYTVNVKVIQLWDKKTEYTIQQT--CTRKQLIGDFPSGCIPDTATLTGKHFEGSPQNKVTYNSYRIADAAKGADMTTDTCEPIRQETF-GYSGTEYYLYYDISGGIKNATVFDVPPAC
>Apla_184_58
MSLARTLVLALVLVAVSQ--TPCCYPKQFVARLEIIDTNGTVVVFEKKMAYDEINEKTAEITEVNDVTGVVEKTKLIYDYKKGKKYIIEGH--CTTKHLSYSFLPQCIPPIATFDETVPIGLGD-AFPVSSFHFLIPSSSYSVGAEGCIPYQGIFATAGPYRKLSSYSDYQNGIEDPYWFDPPSGC
>Pmin_71160c0g1i1
----------------------------------------------------AINEQVAEIDHVNDVTGVTVKVKIIYDYKKGKKYIIEDQ--CTRKSLSYPFHEQCIPGIAVFDGTVSVGLGD-AFQVNSFHFLIPSGSYGVGAKGCIPYQSIFA------------------------------
>Apla_184_59
MVSYLTLLLACLAAVGADEPTPCCPPKQFTIRIDEETTDGVVTTLEQQKAYDATNKLLTDILFQDSVTGATVQSKTIYLFPQGAKYVIRNK--CTKETLHYQFLELCVPAVAKYGNSYTFGLGE--YSANLFYLEIPHKGFVYGADKCIPYQAVSRAVGAEVPLSIYFDYVEGISDPYWFKLPAEC
>Pmin_45207c0g1i1
MGSLRTLLLVCFAAVGADEPTPCCVPKQYTIKLVEVTNDGVVTSLEQNQAYDATNELRSEILWQDADTGVTETSKTIYLYPQATKYVIKDK--CTKEALTEKFLELCVPQSAHFVNTFTFGLGD--FANNLFSLAVPAQSFVVGTENCIPYISSRRVGADAPLSVRYFDYEEGIADPFWFKPPPEC
>Lana_comp148867_c0_seq2
MKTVIAVFSVLIIVALSQPPQPCCTPPQWEGNVAQSQGGQG-HRAAQILSMDTNLKKVAASGQWYY-DQQEGTFQLLQDFKAGVQYQITNGP-CVKSKLTQ-PWMGCMPKTSKFMGSAVVGLGDDSIKVNNWAIFMNSSSTQVTAKDCVPIGSSLQGSAKGVGMMSVTNVSAGIKDPSVFSLPASC
>Lana_g4275_t1
MKMKTVFSVLIVVVAMSQPPQPCCTPPQWEGNVAQSQGGQG-HRAAQILSMDANLKKVAHRGQWYY-DQQEGTFQLLQDFKAGVQYQITNGP-CVKSKLTQ-PWMGCIPKTSKFMGSAVLGLGDDSIKVNNWAIFMNSSSTQVTAKDCVPIGSSFQGSANGVGMMSVTNVSAGIKDPSVFSLPASC
>Bbel_076220R_manual_curation
MRIT-IVIAAILVVCAGQVDARCCLPKIWEGRMAT-VQQGF-TTTTMRYDF-SIKKFALQEMNM--------RFRVVADFSKMIQYVITPK--CTTSKLPT-DMMACIPDNATFVETVVYGG-PGGMVLDKWAVKVPDPPVTVTRDGCVFAN-AITGTISGAPYFQFSNITYAITDPTVFNVPPPC
>Bbel_XM_019786407_alt_model_for_248600R_manual_curation
MLVF-VAVAFLLG-PTTAAPTHCCMPKQWSGTMGIISG---PSTKNQTEYYDYDKMKVALVDVR-------GTYRIVEDHNKGVSYTITSQ--CTTSKLTE-KLYNCIPTNTTFLGSYTYGG-PQGLKVYEYSVDTIVPGASFSVDNCLPVV-TII-NTGNDPYIDFVNMEMTIKDPSVFDVPPPC
>Bbel_084900F_manual_curation
MLKFVFALFLTVVSVSG---EGCCAPKQWESLVGIQNT---IEVTQTYESYDFDRKKIAMVFPT-------EGFRMVQDYDKKKLYIIAGY--CSAIPWPY-PMINCIPENATLLFSYEMGG-SGGLMVNQYNLDAFLHDMQFT-DKCIPVS-QQYVTMFG-----FTNVTTGIKDPSVFDVPPPC
>Bflo_FE570245_1
MLKFVVALLVTVCAVWG---EQCCAPKQWESFVGIENTGKI-QVTQQYESYDFDKKKIAMVFPA-------INLRLIQDYNKGMMYTIVAM--CFTTPWPF-PMVNCIPDNATMLASFEMGG-KDGLMIEQYQLQDFLPGIQFTRPGCLPVS-TQYATMFG-----FTNITEGIKDPSVFDIPPPC
>Bflo_BW699771_1
MLKFVVALLLTVFVAVG---EQCCTPRQWESFVGIEETGKI-QVTGTYESYDFDRKKIALTYPE-------TGSRQVQDYVKGLLYMITGQ--CYTNPWPY-SMPRCIPDNATAIATFEMGG-PDGLVVEQYDLGNFLPGMQFTMPDCLPVS-TQYVTIFG-----FTNITEGIRDPSVFDIPPPC
>Bflo_BW706368_1
MLRFLIAFLLGGCSVVV---EACCLPKQFECTAGLQNAGKL-DVSSTMHSVDLVNKKVA--YVG-------QGFKMVQDFNKMMQYTINFY--CTVSKLTT-PIHDCMPANATVTTSLLMGG-PKGIMMDVYDIEKISPGFSLNQEGCVPFS-ILK-TEGSIATLAYVNMAFGIKDPSVFDVPPPC
>Bbel_JZ811613_1_transcript_for_120180_manual_curation
MKIVASAFLLGVCAVVV---EGCCLPKQFECVVGVQNA---LDVSSTGHSVDFINKKVA--YIG-------QDFKMVQDYNKMMQYVVSQY--CIPSKLTM-PIDNCMPVNATVATTLDMGG-PKGVTLDVYDVETISPGYTFNRDGCIPFS-ILM-TEGSVATLGYVNMTFGIKDPSVFDVPPPC
>Bflo_BW727635_1
----------------------------HHCF---QNAGKL-DVSTAGHSMDFINKKVA--YVG-------QDFKMLQDYSKMMQYTISQY--CTVNKLMK-PIDNCISANATVATTVDMGG-PKGVTLDVYNVEKISPGIAFNQEGCIPFS-ILM-TEGSYATVSYINMTFGIKDPSVFDVPPPC
>Lgig_229628
MIALLVPVLAFVAVSTAQDPPRCCIDKEFEAYLDEAGSDKEFHPLKGYVAYDYYAKKMALRVHNTFENGTEIAGTLIFDYENKLEYAIYNK--CTIHKYPLQMREPCIPDNATYEGKLTMGYGAHVLQLNTWKYIQPKTHLSVSVDGCVPVVSIY-GSKSKSEIVYISNFHAGIKNRKRFTIPNSC
>Lgig_155462
MIA--LLVLAFVAVSTAQDPPRCCIDKEFEAYLDEAGSDKEFHPLKGYVAYDYYAKKMSLRVHNTFENGTEIAGTLIFDYENKLEYAIYKK--CTIYKLPLPMRSPCISDNATYDGELTMGYGAHTLKLHTWKDVQPGTNLSVSIDGCVPVVSIY-TPKAKSEIVYISNFHAGIKNRKRFTIPNSC
>Hasi_47693_g2_i1
MVSRLALICTLAVVLYYPGAKNCCLPKQWEGFQGGIGG-TAGQAVQTVISFDAIGLRVYAYSNSTTAAGM-SSTKLIQDYKTNTMYVIDVRT-CQKTKTNLPFNDGCVPDQAKQVFDMTLGAETLQTRIYSMRLQQPSTLLSVTEKQCVPVGENWVGSVNKVKLVMYFGITPGIKDPSVFNPPSFC
>Hasi_36688_g3_i1
----------------------------------------------------------------------------------NTMYVIDVRR-CYKMKPSQPFNDGCVPDAAKQVFDMTLGLEALETKIYEMRLQQASTRITVTEKGCVPVGEYWIGSVNNVKMVMFFDITTGIKDPSVFTPPSLC
>Lana_g6707_t1
MMCKILFATTAIMV-NASP-TPCCKPKQWEGLVTLMANNDDVSLTRGTTTYDYPNMREAQVQDFHVSPPFPYTVKMIKDYKKGMQWEIIEKT-CTTRKLNSSMSPPCVLANAQFQGTYLL---SETLEVDRWYLDAPTASYEVESKTCWPVSETRRSTVPDMFRLTFENITAGIKNPGIFNLPSYC
>Lana_comp145313_c1_seq1
MACKILFATTAIMV-NASP-TPCCKPKQWEGLVTLMANNDDVSLTRGTTTYDYPNMREAQVQDFHVSPPLPYTVKMIKDYKKGMQWEIIEKT-CTTRKLNSSMSPPCIPASAQFQGTYLL---SQTLEVDRWYVDAPAASYEVESKTCWPVSETRRSTVPDKFRLTFENVTAGIKNPGIFNLPSYC
>Lana_comp128760_c2_seq6
MIK-LLLLCTAVFGVLGAPGTPCCTASQWEGVMLE-VGSHA-GFLKGSVSYDMLGKRVATVSHLNYSAGAQSNMKVIQDFKGGMQYVIMNTT-CTKSALKGAMPPNCMPDDAKFGGGFYFGSPSSQLPCQRWLYTYNGTTLIVTQQDCIPVI-TEYGTDAGGQMTSFTSMTAGIKDTTVFSPPSFC
>Lana_g10904_t1
MTKLVLILCVAVSRGTPNHPKPCCMLDQWDGMMAE-VGTHA-GTYRG------------------------------------FQYVIFINT-CTKSPLTGTMPPNCIPDDATFGGAFYMGGPDNRLPCHRWLYTSNGRNLTVTQQDCYPVL-TEYMPKGGQMASSFAYVHSGIHDPTVFNIPSFC
>Lana_comp133605_c0_seq1
MTKLVLILCVAVSCGTSNHPTSCCMPEQWEGQMVE-IGGHA-GTFQGPISYDKKGMRQVTVSKLSYSAGLQADMKIIQDFKGHMQYVINGNT-CTKSPLTDAMTPNCIPDGAKYWGGFYIGGPDTQLPCNRWLYTSKGTNLTVTQQDCYPVL-TEYNTPRGGQMASFTSVRPGIQDPTVFNPPSIC
>Lana_g22285_t1
MLF--AAVCVSLLALAFGAPKPCNCPSKWEGLMGEMIG-KGPWTMQEGLSVSSDDKKIFSMGVANFSTGQSVNMKVLQDFKNHKQYVIIKK--CTVTKLEG-EMMNGVPANATWIGAFYFGSVGNSLAVDSWKVKLGG--LTTTTKDCIPIGIVTTGIVNGADVMAMVNVTIGIKDPSVFVVPSIC
>Lana_g2665_t1
MLLVAVCLGILAVA--AADKKPCCAPPQWEGLIGETIG-HEPWLLQEGLSVSWPDKKMNVMGQANMTGGTSVMFRVILDYKAKQQYTIVHK--CTKAAIAD-EMINGVPSNATYAGTFYFGAKDNELMFDTWLVKYKGMDLTTTVKDCIPISWFAFGTVNKDKLIEFVNVTLGIKDNSVFTVPDIC
>Lana_g2666_t1
MLLVAVCLGILAVA--AADKKPCCAPPQWEGLLAEKMG-HQAWLLQEGMSVSWPDKKINFMGQVNATGGTSVKFRVIQDYKAKQQYAIVHN--CTKTALAE-EMINGVPPNATYVGTFYLGAKDNELMFDTWLIKYKGMDLATTVKDCIPMSWFAFGTVNKDKLIQIVNVTLGIKDNSVFTVPDIC
>Lgig_168508
MKYCLVVAVVVVGVIGEPSKPGCCTPSQWEGQQGSTIG--DPSVRTSMISYDEKNQRIAYVTSEST-PQGEKNYKIIYDYSRKFQFIVDLH--CTVSSLTDPFMKLCLPVDAQPKGKFYYGIDGNNLPAMAFSLNVNGTMVVTTADNCIPIAEVLVGQAQGVSQMHFVNLTSGIKDPSVFIPPGTC
>Lgig_204149
MILIIGALVAVAVA--DPSEPGCCLPPQWEGFQGAIIG--IPKSFHEAISYDETNNKIAYTVVETAGASSSPAIKIIQDYSEGQQYIINMT--CQPSALPKTFQKICLPADAKPLGKFYFGIGDTKLEAVSFGVYVNGANAVLTSDNCVPIFEVLTTANTKMAMMQFINITPGILNPDVFSIPDIC
>Lgig_233585
MKLLVLVYLIAVV--YSQSTPGCCVPPQWEGLQGTIIG--DQQVISENTFYDQTNNRMALNVATDF-TGKMQYLRIIQLYSKKIQYVIDLT--CKSNTLSGTFPPICLPKDAMPEGPYYFGIGDTKLESISFRFNVSGANVSALREGCIPILENIVTSGQGIAQMQFVNLSPGISQPSMFDVPDIC
>Lgig_154656
MIAKVILLCLVASS-LA---EKCCVPDTWEGIQQQSVGIKNPTMSEETIHYDLTKNVAAFDESVTA-NGYTVKVKVIMDFKAGTEYIISGH--CSKKVISHTSRTRCVPDNAKFEGSHFGGSGNNKVMFNSY--SYQAANFSMTNPGCVPVSQIIYGSTNGVQYFVFYDITPGVKDPTVFNVPSIC
>Bbel_122110R_manual_curation
MYAVVAVIALALVGVSAQP-QPCCTPNQWEATMVEAQG---PKTLVGTVSYDFDNKKMAFNQRLNNSGTP-ILVKVIINYNEGKMYSISDGV-CTELSAPTPMPQQCISAGAMFERTMRLGGGLEVNSFGLWNVQGVAYGAQMTSRDCLPVT-VLIAEQTGQVLGSFDGVTTGIKDPSVFDPPPPC
>Bbel_290370R_manual_curation
MRQVVLVLCAVLGLCAGQ--KPCCTPDQWEGTIQGLQG---LGTVDGTISYDFTNQKLALVENLNETGTGNIMVKVIQDYKKGKQYVIRGKS-CMESVLKG-FVKQCIPDNATNIGSFSFGGAPGGLECDAFMTTFAGMDSDVTREGCYPVT-VTV------------NLMRQRKDPSVFSPPPPC
>Nano_JZ490455_1
MSHIIIVTGFLIAAGAPAVPPYCCTPNQWEGAMGFIAGPMHPGVTEGYVAYDYTNKLLKAVDHT--AVRGKYKATVIGNFTEGKQYVIVGKS-CCVHDVPKKMRQMCVPGDAKFIGSYFIGAGSSKVSVNSFSARIMDLKITMTNKGCIPIGTIYG-SVNGVDIMTYLNITAGIKDRASLTSPAFC
>Nano_JZ491456_1
MYTAVIILMVGVALGAPTAPSPCCAPDQWEGIIGQNIG---AGVRKGYMSYDYTDRLLEVFTHLNDSGSGMVNSNVIQNYKSHKQYVIEGPK-CTMTDLPGEMQQQCIPKNATFQTSLYYGAGSSTLMANSFTFPRTGMTVSMTQDGCIPLGSIYE------------------------------
>Lgig_233583
MLK--LVVISACLVVLGQYKAGCCTPDQWEGYQGIIGGIKK-GAVYGYVSYDAKNERIAAVANMTR--DGKHAIRVIEDYQNGKIYIISLKKNCKTLTTKRSFKKACVPKSAVKIGEFYQGTLRKLTQVAYYYEHKSFFNFDLTKKGCIPTNEVISGRVKGVNFMDFSDITAGIKDPAVFNPPESC
>Bgla_FC855738_1
MAAISVLLALFSLV--ALS-SACCTPDQWEGVESSIGGRRS-GLLKEFASYDYTNKRSAAFLDYAN---GEYFNRFVVRYEGEVLYIVDLKRNCWLKTLKRPFRQACIPEKAKSVGDYYLGL-KGGFKVSGYAIEGERINQNV-SGSCIPVSEAVYGKLTKVEFVQFVNLTPGIKNETVFDVPAQC
>Acal_XP_012935409_1
MNSRLSLILVASFA--ACA-WTCCTPDQWEGEEGALAGFQR-GILKEKVAYDYTNRRTVAFLNYVN---GDYEGRFVTRYDSDGLFFVDLKKDCRTRDLDREFRKACIPKDAKEYGPFFMGL-EGGFRVRGFEVHTGPITVDLEEGVCVPVGETLTGTLRKVSFMQFINIRPGIKNATIFDVPKQC
>Acal_XP_005098796_1
MNSMLTLALVACFA--ACA-WACCTPDQWEGYEGSSAGFKK-GAVVEHVAYDYTNRRSAVFLSYIN---GDYENKFVTRYEEDDMYFVDEKKNCWTKKLEREFHKACIPKDAKEHGSYYLGL-KGGFKVRSFDVAKGPIYADLDNDLCVPVLEQLSGKLRRISFIQFVDLTPGIKNATVFDVPKQC
>Cgig_XP_011446436_1_Cgi25290
MSLTGAILCFLVVG--VW--GQCCPPDVYEITQDV--YNGTAEITRGMVSYDGESKRIYVRGVDYTNN---IVSGVIMDYKHGKEYVWANGY-CRVLPVGN-FSNSCIPENAKLLTRTYMGEPPNELSVQMYSFEKDSNEATVTEE-CTPIE---HKVAAGYIEFIFSNFSTGIKDPSVFTPPDIC
>Cgig_XP_011429241_1
MLRVLVLLSVVCVA-RG---SICCVPRQWEGNEGSALGEGAPNFIQSSVAYDAD-NQKVAATQYIDVDGTQIMAKLIMDYKNGVQYSINGK--CTRTTLPTTFVENCIPDGAKET-QTIIGAGGKTMNLRTYTMMVGNLSAQVTENGCIPVSESIVGSSPGQFIHMFTGITPGISDRTIFNPPVSC
>Pfuc_1685_18476
MFRVALSLSLFVVG-YC---SICCVPKMWEGTQNSLEGDVETHLLRESISYDAV-NQRVAARHYIDFDTGSNYIMYVLDYKNGVQYTFNSL--CRRTTLGK-WTESCVPDDAKNAGSTYLGAGPGQLNETHYTFQRAGLDVSVTSALCVPLSSTVSQKGIGDDAKNYLGAGPGQLNEYTFQTSALC
>Pfuc_1080_01367
MIIFVSILSFIFPT--A---LSCCSPKTWEGIQGLQAGVKNPSHEESQVSYDAIN------ERIVA-NNG-NGQIVLEDFKKGLMYVVV-NGSCTISKIPKTMREACSGPGAVAAQNAYFGWGGNLINVTTWAWQQAGLMYTVTPDDCLPVTETVHGTTNGVYLTQFMNMTSYIKDPSVFDVPDSC
>Bgla_231925113076
--------------------------------------------------MDYNLLMVVNDLVMTN-ASQVYALTSIEDYNKNVSYTIISGQ-CYKAPLRGRLQDNCVPENSHYLGNHSYLG------IVADTWILPYYSMTVTRDECIPIQ-VLLSSTSSLSFINMMNITQGIVDPNIFNIPSIC
>Pfuc_189_30374
------------------------------------------------------------------------------------MYIQGKY--CVYQPNTDPMRAPCVPDNSTYLGRSLFGSMNNHIEVDSWRMNFQDT-ISVTTDNCIPVFSTL-SATQQLTLF-VSNVTKTIDMS-LFAIPKNC
>Pfuc_189_30376
MWK--LILPLLPLLCRADP-TPCCTGHQFQAALHEGGYSGVPTPTDYEIYYDYDVKMLRSDRSVRNDDGTVDTTKVIMDYKHHKQYIVTTS--CQSFPLVDEMTPPCVPANSTYTGRQMFGSGKNAVFGDSYRIDLMATKISVSTDDCTPLYSVY-GAPGGVISEVFTNVQRKLPSD-AFNIPPNC
>Cgig_XP_011439099_1_Cgi37229
MVKEVVLLAAVAAALGADP-TPCCVHHQFTADLLEGGKLAVPEPITIQLYYDYDAKKQRVDRVVENDDGTTNNVTIYVDYTE--QVARSIK--CVVTSLKQAMQEPCVPATSKFVGTRVLGPATNGVSINSFTADLTKVLVSVTSDDCTPVSSSY-GVMEGAFQEIFTNLVYSLPHQ-VFHIPAIC
>Hasi_50102_g1_i1
MILQAVLVACFASVLG----SICCSPDKWEGYQFTYGERRGPAFKTTRVSYNAADQKVATYGNYTDNGQV-VKFKSINDYKAGRGYYILPAQRCSSFQLGGQFQRACVPDNAEDQGPYAFGVGDNRLDVQGYQVKSRKNGVTVTQDGCVPVVENMWGTRSGLTFFSFNDLTAGIKDPSVFQPPDYC
>Hasi_14049_g1_i1
------------------------------------TFSTT--KLRALMVYDGLNQKYLLTGDCLN-KNC-GTTKVIYDYQKRTGYNIDSKARCTTFPLQGNQENICVPRRAVSAGPSFYGYDVNTIASTAYSYDSTTTDAIVSDDNCIPLVSTTFTDNAGENSLQYNNFYPGIKDISVLEIPTYC
>Hasi_46298_g2_i2
MILQVLLLACLSGASN----GVCCPPSRFNAFQY-VTISTT--RTRGLMVYDGPNERYLLTGDRFK-NLY-GTTKVIYDYKKGIAYNIDVQQRCTTFPLQGKQESVCVPRDAVYTSRSAYGFDQGALPSWSYEYNRTHPDTTVTKLDCIPILTITITDAAGGNSLHYNDFFPGIRDISMLEIPSYC
>Hasi_44280_g2_i1
MILQAALFLAGLTVSG----SICCPPKQFNSYQY-VTFSTT--TIRALIVYDGDNQRYLITGDRNNKQLV-GTTKVIYDYKKRIAYSIDAKARCSKFPVQGQQENVCVPGGAEILGPLFYGYNQSRLNSQSYTYNTTSPDIVVSDAGCIPLVIARTGGAGGNSFYQYNDFYPGIKDITVFDIPSYC
>Hasi_44280_g2_i2
MILQAALFLAGLTVSG----SICCPPKQFNSYQY-VTFSTT--TIRALIVYDGDNQRYLITGDRNNKQLV-GTTKVIYDYKKRIAYSIDAKARCSKFPVQGQQENVCVPGGAEILGPLFYGYNQSRLNSQSYAYNTTSLDTTVSEDDCVPIVICTIGGPGGNSLYTYNDFYPGIKDITVFDIPPYC
>Hasi_42346_g2_i1
-------------S-G----SICCPPKQFSAFQY-ITFSRT--TARALFVYDRINQRYLVSSNPDDNFFI-GTAKVIYDYRKKVGYSINTESKCSKFPVQGNQENVCVPSGADSLGPFFYGYNRNRLNSLSYTYNSTAFDATVTRDGCIPITITTTGGKGGNSLYTYNDFYAGLRDDTFFDIPSYC
>Hasi_44280_g1_i1
MILQVLLACLVIVASG----NLCCPRNQFSAFQD-ITFSST--TMRGLFVYDGVNQKYIVGDDRIATNFV-GTGKTIYDYQTRTGYKIDSKARCTKFPLQGNQENICVPSGAVTLGPLFYGYNIDTLHARTYTYNSTTADSTVTED-CVPIFTTKTGGPGGNSLYLYNNVFPGIKDMSVFDIPSYC
>Hasi_34449_g1_i1
MILQVLVLAALSAVSS----YLCCAPSRFSANQD-VTFSTT--TYRGLFVWDSPNKRYVVGEDRIETNFY-GIRRTIYDYKKRTAYKIDAEARCSTFPTQGRQENVCVPSTAQTLGPLFYGFDVDTLHGRTYITNSTTPDAVVTK-DCIPIISTTIGYGQGDSLRVYNNVFPGVKDISIFEVPSYC
>Hasi_52054_g1_i1
MMLLAVLFASLAVVHG----TICCAPQQWEGFKV-FTIPSG--GQRTRYSYDAHNQRYAFSSNFTNS--V-SSYKEIWDYRQGTGYRINSDKQCETFAVSGRFPANCIPGGATFEGPTTYGFGTDTLDTITYLYNDTT-DAVVTRQECLPVETTTTIFRPGTYYSYYNNVSPGIRDATVFDPPSYC
>Hasi_29895_g1_i1
MMLQAILLANLATVLA----SICCAPQQWEGFKA-ISTASG--INRYLYSYDAINQRYVINSNYTDTF-L-GTYKEIWDYGKGTGYRINTEKQCQSFSVTGRFPFNCIPSGAVELNPVTIGYGKGGISAIPYQFNDTT-DTYVSDRNCVPITTTTLIERPGNSFLSVNEILPGIRDLSVFDPPYYC
>Acal_XP_012940144_1
MVTGVLVSHCVFLVISLCLSKGCCISPTWNGTLLYHEMEGR-PVEVDSVNMDFVTNRFSSR-IT-ELSSYGSSAKWLISI-SNTSYEIHEREQCKKTILSP-PHRFCLPESIQSLGGFVYGSGPETFHAFLYKFENNDIEIVTLEDDCFPIS-QTFRNTPGTSTTVFTDLSTELDER-ALLLPAYC
>Acal_add_c99906_g1_i1
MLRFLPVAAVLLALVTAQPPNICCQRDLINYTVLSENGGGK-GVRR-SFNLDFPKTRLSSKGSMVIFDESGNIEFWVITK-SDKSIAIDEAQKCGQIPLVW-FPRFCVPSTAQKVGSYSYGPAGQTFQTDAYKFRLGD-SFFATAPDCTIIN-QAVTSPNGGSLVSLTDIQPTVDES-AFELPPYC
>Acal_add_comp97572_c0_seq3
MLRYFALPAAFALLLTVTALDICCQGDLVNYTVLSENGGGK-SIRT-SVNVDFLNTRYSSKGYMM---EDGAFNFWVITK-SGKSIAINEATKCSETALIW-YPRFCVPSTAQKVGSFVYGPVGQTFQTDAYKFINGD-SFFATTSDCTFIN-QANSSPVGGSLISMADFNPAVDES-SFVLPPYC
>Acal_add_comp69113_c0_seq1
MAIALSLALLAATVAMPAD-PICCMPNVLNGSVTIITGNGE-YSKI-KFNLDFTQKKFSGYGFMSKSTIHGTNPFHVLIF-ANTAYSINDEKQCVKSTIPF-PEPVCIPQKASKESRIVYGMGSTSFVADTYKYGSGGVSEIAVPKNCLPVN-ITDAEASSYSLQALNDVQLTVDEK-TFEIPSFC
>Acal_add_comp39893_c0_seq1
MKVLALLMLVLPCS--MAW-NVCCQPNAVTAFLFDSVSGLT-------YGIDYKAKKELLIPLGPLPAGSFRNGFTVRDW-NRKSYTSDGT-TCTETPMYYPAFQQCIPKRAQVVAEANFGPKNGGIFYKAYRYSVGPHIMAVT-DGCLPIN--YSGPAAPKAETGYMNVSAASHDF-SVVDLSGC
>Acal_add_comp106244_c0_seq1
MQFLAVLLVVVPAMRGKQSENICCYNDALAAFVFDSVTGLT-------FGVDFNARKQVLRPLSRDIA---AKAFILLDF-KQKRYVYDGK-KCEVGHLPYAVYQQCIPEEAKLVSVANFGPTDGGVPFKAYRYYSGPNAVAVT-DGCVPAM--LDGPVELEPRTTWHNVTTPSSDF-SDLDLSLC
>Acal_XP_012940922_1
MKLLAVLLVALPCA--LAG-NICCFPDRLSGFVFDSTTGIA-------YELDFVAKKNLIRPLIAAISD--SGAFALVDF-NNKTYSSGGS-VCVETALPYPVYEQCIPDSATLVSEAIIGPTVGGVPYKAYKYTVGPNTIAVT-SGCVPVT--IVGPIAPQSRTNYVNVTTPASDF-SGVDISSC
>Acal_XP_005103593_1
MQFLAVLLFVLPCA--LAK-NICCVPDKMSGFAYNSYNGIS-------YKIDFTAKKHLAVSLASFFN---PNAFTLVDF-NGTMYYYDGQ-TCTKQSLAYPIYQQCIPENATLVSEANLGPAVGGFPYKAYRFSVGPNTMAVS-SNCLPLI--LSGPALLHTRTSYINITTPATDF-PSYDLSKC
>Acal_add_comp1573799_c0_seq1
-----LLFVLPCA---LAK-NICCLPQRLSGFAYNTVNGVS-------YDLDYSAKKHLIRPLLHNLN---PKSFILIDF-NSQVYSHDGT-KCTKRSLPYAIYQRCIPESAKLDSVANMGPAAGGFPYKAYQFTVGPNKMAVS-SSCLPLI--LSGPAVSEPRTSYINVTTPASDF-SGYDISSC
>Awil_8687_c0_seq1_m_1125
M----FLLFVFIYLAEAQNAQRCCFPKRFKIDYELTVFFGYLGYHPTSITHDFTKPRSLFRTGAFDAETGKTYTNRIRHYNKNLEWVFIDKSPCTVREITAPDPIRCISDTWDLIDEYHMME---NVEIADWQIQLNRSGMSVTRDRCLPISEVFNNTVPPTPLVQFKNFEQLSTSRKNFKLPKQC
>Pdum_GBZT01000770_1
MN---SLLVLLGLVSLSYGSPACCFQRPGQFTFLGEVLAGA---AVPFMMAVYATEDGIDGVKYFDR--KSLTSRAVIDFKNGFIYRINEGE-CMKQATKAKQLSGCMPESAKWVGEYRVGNGLDSIYGYTFQFTQPSKNLSVS-RNCVPLHEKTVTTPQGATIQNIINPSLKITEKGIFDIPATC
>Esco_DW277763_1
--------ASTS--------AVCCIPETTCSGSTSYIS-------YRSQYFDAKLKKTATFTKITRD--DGSTSKVYQDLHSGELFTLVGDT-CIKAVAPSIDKPNCFPKNVTVSESLFIGGPHEDLKLQQITIPAKNTLMTVTKKHCIPVHSTQTIENNKYKTIAFLNLTPTVHDSSPFVIPDAC
>Pdum_GBZT01006707_1
MKSILGLVSFTCASVLNQERKRCCVPGTFQVTISG-AAENG--TEGFKVNFGTVARKGLAAMRIFDA--ETPKKRIVIDYKDQVIYVIGANT-CETKEAKMPPPHRCLPKSAKYVGEFRMGGGRDTLHVKTFVYSNATMDISFT-RNCVPIGQMSINGTRGQVFATYVNAGPRITDRGLFYIPDSC
>Esco_DW259867_1
------------------------HARTT-IRIDSFAN-------YHSQYSDVLNGLHVTHATFTND--KGDLAKSHYNIFTGDAYTVIGGH-CTKSHLKIPENARCIPDSVQ-GPTFTVGGPHEDIEVFKVKAPLENGVTSLTKHHCLPVY--QTKDKVQVTYGHFSNLKPSVDDMSVFVFPDIC
>Omac_918293913
-----MVLLVHHLT-HNTN-----------------ID-------LQGVFYDYSGGIYSAFTNLTVDAAHKSLTSTHVDLNKGIVYIMTGGT-CYKTPVDKSDLPHCIPKSAKKVAQFSVGGPREDIEMTTYMQSVKIGFVTVTKHYCYPLQIFYTKSQQGHNQRTLANLEEFVEDPSVFEIPSIC
>Omac_918293914
MYRLGLLVAYVAG---V---NGCCPPLAG-GYLRIFQD-------FLGLYYNYSLGIHSAFYNLTMDEFPDSLTSVHIDVKSGDIYLMTSGT-CTKRKLDVSELPHCIPSNAHLEREIYIGGPHEDVEVMTYTHAVKHGILTVTAHHCYPVQVFYFDKSTGNGTITVKNLKFTIDDPSVFDLPDLC
>Esco_DW281441_1
------------------------------------QR-------FQGLYYDYAAGMHSSFINITVDEHKGSLVSTHLDVNTGTVYTMTGGV-CTKESIQESDQPHCIPDTAKLDSTFTVGGNHEDVEMSRYIQNFGSVEMIVTNHHCYPVQIFFIKSKTGYTVKDLVNLKLSIDDPSVFTLPSIC
>Mcal_GE764477_1
MFLLVAGLLVASTY-MHTA-EACCMPEKFELHEYV-EDSAS--IQTGYISFDLEVKKSVFFFEVNGKDV--PTPTYLFDHSSGFLYVYDLRSKCKKIPIGR-MNPVCVPSYNSYT--THLGASKDMLSVKTYQSTSGNQTTIVTKEKCYLIS----DSEYPTSLRTFYGTTLWIKDPSVFKIPAIC
>Hasi_92342_g1_i1
-----------------------------------------------------DWNNVATAIQYTLYGSTQKSTRIVTSYQKNERYTI--DGTCTKDTPNDVLLPNCIPNDSTDLGSSYIGAEGSGLKSDNWFLTISSVNVT--DSDCV-LT-LGINQAASPPDREFNGFKTGITDPEAFSVPLSC
>Paus_GFSC01029133_1
MRMKSVVMVFLGCVSEAFPFTGCCFPDQFEGDVFAMVDTIS-SVSFIPGSFDFKDKRVAMK-NNE------FSVIMDLANRTHFLITR--KK-CTKRRIEHDDNMQCITKYMDYDGFSYFGSHGDKLMVETFSKETHRRQMTVTDEDCYPVS-VVNKSFWGLSSLFWANIKDGIADVSVFDLPDSC
>Paus_GFSC01065112_1
MSRYLTVGLTLLGLVAKEPAKGCCFPEQFESDVFTETQSAP-QKRVVKGNFDFKNGRVALL-SKD------VSIYLLANKNTTGIFTASDKK-CKKSRMPWRKYAGCITKKMRFVGSSTLGKPGKRLDVMTFTSKQMLGRITVTSIGCYPVS-VIVRYRPLIHDPLFQNTINGIRDLDVFTLPASC
>Paus_GFSC01062268_1
MTSSRSILVVLGVLCLAAPLTGCCFPEQFEADVFVELEKKP-DIRVMMGSFDYKNDRAVLI-SDD------ISVFYMFGKNNSAVYSAYDKK-CIKSPLPFHGTARCITKEMNFVSSTYFGSPAKPLNVTTFVSDAILGDVTVTSNGCYPVS-VLIKHDLGSLFEVYVNTYDGIIDLDVFKLPDSC
>Pfuc_TRINITY_DN68091_c0_g10
MLRLVGLLLLATVT-LGEDPPHCDVPRRWAAKEGILGGSGP-GSFAGVFAYDEFVQKIVAFSEMYV-GGKKYDAYTLFDYKKGLRYLITLGE-KVCNVTRIPFPPRCLP-GAKFLGHSYLGEPMNDLETSAYQMFIKAPNITYTKEGSIPIGEIIQGDFNGVGVMEFSEVTREV-NKKDFIVPKIC
>Acal_XP_012944562_1
MKLLFLCVALLPLITADDA-KPCCMPRKLEGKIFG-----T---QELSMARDADLKMIVLR-NAKDKT---DPSYTLIDY-KRLIYRRSKYS-CTKTTILQPMFSNCVPANAKLLAPSHYGPP-GVLPINTFVFTMGNIKMMMSVDRCYPVV--LFNSPNGEALNIFLSLKPTISDMNVFNDTSNC
>Acal_add_c118828_g1_i1
MKLLLLCVALLPLI-TADDPKPCCMPARLEGELFS-----R---QRLAIAICSVTKRILVR-NAKDAN---DPSFVLVDY-NKKRYIRGKYS-CKKEDLQQPLFDPCLPSDAKVLAPSYYGPP-GVLDVNTFVFSVGSTKRMMTANGCYPVV--VFGSPNGEAVNIYLSMKPSIADTSIFNNLSNC
>Cgig_XP_011424856_1_Cgi41817
MRL--PQLIALVSISFEYI-QSCCFPSVFEVTKINTIINST------NIYFSAEIGKAAEV-RTNEWG---QTERKIYDRATKKRYVITDNV-CDVTDLYESIQKMCMPPSAVFIGSTVLDN--NNLTVNNYYVNTSHGNFIDINLMTIPIKVCFEKRVIKFQNDTYINYTFEITDMSVFQTPKQC
>Cgig_XP_011424849_1_Cgi41813
MYVHVFPCVALILISIPLT-QSCCAPSVFQGTAMTYGLGKT---AFQNFYYDEEEKKVARV-TTNMMG---QPVRDIFDFPAKKRYVITNTA-CNVTDLNEPFQKSCVSPSAVFMGSTVLGNTDDNMKVDNYRFNITQGPTIETSFMIAPMKDC-TKDQNGYQFSGYMNFSFEITDKSVFQPPKQC
>Cgig_XP_011424857_1_Cgi41818
MHLLQFMALILISI--SYT-KSCCFPSEVEVTAMGYGLGKT---NYQKLYYDADEEKIAIV-STNRIG---QKLRIISDYSAKKRYVITNNV-CNVTDLNEPFQEMCVPTNAVFVGSAVLGNSYDNITVDNYYVTMSQRNSFDINLMATPMKDC-TKDKNGYQIFEYMNYSFKITDNSVFLPPKQC
>Hver_EC132556_1
----------------------CCTPKRWEGEAFG---VRN-----ASIMYDFAGKK-MRVDIDLINKDK-RIAFTLIEKDNKIQYRINAQTGCTFTEGGF-MREACVPDGAAHEFSFTLGG---SLKAHSYFFDVRQGEVTVAEEKCIPIK-ALS-KEYGFEGEVYVNVQEGIRDPFSFETPDDC
>Acal_XP_012934888_1
MSV--AILLVCCLAVSCQSLPRCCQPRQWRGILGGVGSTGNVVPVDSYMTYDYDRKKIGLEVHFRLHNNTERVVQSLLDFGTDQMFLYED--GCTVAKIGEPIQEPCVPASARFLSTSVFGYGAEMLNVNTWEIGTPGSGRSYTAGACIPVMASY-GTHNGASMNLVGNFTLGAGDPRVLDTPAGC
>Oaby_19213_c0_seq1_m_1694
MGSQSLTLLVFVNA---QAPKPCCTPNLYSTGLASLTNQGMLYLQEGMYYFDKANTRIAANVTVQVLNSGQEQVLQIQDFGKKMMYIIV-NKTCQKMPLSGDPSNDCIPDNATFRGMVKLGD---SYPVNRWVIE-QPHIISMTVDKCIP----VTLEQEGITMISYFNFKPSIDNPEVFTPPSIC
>Oaby_50057_c0_seq1_m_5261
MGSRQLAVAGLTLVANAQTAKPCCLPSLYSVGQTMLLHGDMLLSTDGMYYFDKPNQRIAINGTFQILTSKQAQVHQILDYSKKMSYMIL-NNTCQEKPLEGKPNNLCIPDKAMFKGTVKLGD---SYAVNQWLYQGNNDLMTMQVDKCVP----ITTEQEGIFMESYFNFKASIDKPAQFKPPSFC
>Spur_JT095911_1
MKTSASLLTCIVMMVSAQQPIPCCAPPQFVLHYEQVLA-DMMAITEETAAYDFVNALVGMDLTIRPLNQPETKARLVQNFTAGYQWII--QGACIKQSLAAVPPARCVPEDAIFEGTFDVGL--EKLKVHTWLINATAPGYTVADYMCTPFSSTFINTQPPTTFVNYMNFSNKITDPHWFKLPSSC
>Pcal_50364_c0_seq1_m_16421
MKSILATVLYALLVISSQPPGRCCMPGLMELTYGSNVV-----YYRQRGAYDFTARRYGSISDVAYINGTDIRVRIIILAAENTQYYIF-NGTCTKLQDVFVEPQRCITTDYDFVDTSTIGD--GELEGAVWGSAINDSKLSFSVKSCVPIGQSSLGAPPNLAPVSYTNYTRGIEDPFWFKPPSFC
>BBel_250140R_manual_curation
MGHLTHVFFILLTVCYGQ--KHCCYPNQYD-LHESETGPIGTSSYTGTVAYDFVSK--KLAIEETTDSGGVQYYKQIYDYPEGAHYLIMGTD-CFKTKLTGEMKQHCIPGQAQHLGSYVYGGSSLLVDSFLFQTMGNMTTREVTRVGCLPVRTHLEPTSKTITMQSYEDVITTAPDPSVFTPPPPC
>Lgig_229639
MKFIILLALLPIFT--GAV-QKCCTDKQFTAILGE-PNNFQ-FTT---LAEDFTSKLIATETYSFSPGNSSKLVRVVQDFNQKKMFVIF-STSCTAKDLTYDMPSNCVPDDAEFIGQSYMGFNQVNISAFKWKFAGTADLLIMFNDNCVPVV-SISGVVGSDPVDKFTNYNTGISDRSVFNIPAYC
>Awil_18032_c0_seq2_m_2752
-------------------------------------------------------MRMFYNITSYMESTR-THDLVIEDYKMETMWYIDYDSQCTKSPIPDWMPSRCVPENATFCNNVTYPH--D-LIGHIWCYDMETHIITVTEDQCLPFLFSFTQPATTLDIVQYYNLKELD-DVKYFVLPSLC
>Oaby_56433_c1_seq1_m_9105
MKVLLILAVFVATA-LAQ--ELCCLPYEFEISE--IIGGSKFESYVERRAYDFPKRRTGWDAEVDYMNGTKHFFKLIENYEEGAYWFIE--DKCTKQSLRSREPERCVTFNETLIRSYYVGD--RQLNVDEWGQAIEHEGRSFVRGSCIPFASVFVEERAGVKVRNYEDFIKGVPDYKFFGLPDIC
>Tadh_63667
MYRFLILVSLVGIA-IATAPKPCCTPKQWEGVVEAAGMSGKNSTFRVLASYDYQNSKIRIDEDVYPTGGKKVRVTIIGDFKKAKVYTVYN--GCTSVSTKSPMPEACVPKNASFYMGGTVGA-TLKYNTFAYSKKDGSLGIDVSATGCIPIAELAFQSKANTEYIAFKNITAGIKD-SVFDKPKEC
>Tadh_62545
MYRFLILVSLVGIA-IATAPKPCCTPKQWEGVVETADMSGKNSTFRVLISYDYQNSKIRVDQDIYLTGGKTVHHTVIGDYKKGKLYSILN--GCLSASIKSPMPEACVPEIATFYMAGTLGA-TLKYNTFAYSKKDGSLGIDVSATGCIPIAVLAFAKMQGKAITKFKNITAGIKD-SVFDKPKEC
>Spur_014839
----------------------------------------------------------------------------MFDQNMGYQYIILEEFQCQKQPVTKPEPINCIPANATWTSSLFIGG-SKGLYADSWTYNFVY-PIQVFESNCYPFGTAFIQGQTRVPMTSLLNMTIGIPDPAWFTVPSFC
>Spur_000427
MARFAVVLAVVVAV-NAQ--KPICSPPQFMGGLGFTVGPDKPVGYTLNGAWDFTNRKLGLNFEIFYPNGTTYSFRVIQDYKQKTQWTIFDQLRCAKQPTPTAEPSNCLPPNSTVAFTGFLGGEKDRVYYDLYAMKLTRGEVTVAKESNIPLSTNFIDGDTPYSQVSYYNVEVGIPDPRWFDLPSYC
>Spur_021468_3a
MAKFAVVLALVVAV-NAQ--KPLCSPPQFMAGLGFTIGPDKPVGFTFNGAWDFANRRLGLNLDILYPNGTTYNFRVIQDYAQRTQWTIFDQFRCAKQAAPTPEPTNCLPPNSTVAFTGFLGGEKDRVYYDLYAMKMTRQEFSICKESNIPLSNNFIDSDTPYSQVSFYNVEVGIPDPRWFDLPSYC
>Spur_JT094667_1
MLKLLVVATVLVSSASAA--SQCCGPPQYMGALGSLVGPGQPLGVNFLGAWDYTNRKFGYMIDVVFANGTSSQYGAIQDYAKGTQWLFVDEIKCMMQKAPLPEPSICIPDDAVFVSSLSIGGGSDSLLVDSYSKTYNEGTISVRHKDCFPLGSQFMSSEMGPPVPTWFNITIGIPKPDWFTVPSYC
>Spur_CD309482_1
MLKLIVVAAVLVSSASGA--SQCCGPPQFMGGLGSQLGPGQPLGVNLLGAWDYTNRRFGYMEDVVYANGTSSHIRVIQDYAKGTQWVYIDEYKCLKQEVEPPEPTICIPADAVFFSSLSIGGGSDSLLVDSYSKTYNEGIITVRHKDCFPLGSQFMITYMGSKVPTWFNVTIGIPKPDWFTVPSYC
>Spur_JT114071_1
MLKLLVVAAVLVASVSAS--SPCCGPSQYMGVQEILVGPGQPIGANILGAWDYKNRRFGFVMIEISGNSPPYPYKLIQDYGKATQWIIDEGNKCTKLITTPPEPTVCIPDDATFSGRVSIGGGTDSIIADIWSKIYHEGTITVRHKDCFPIRSQFMNNEMGAPYPRWFNITIGIPKPDWFTVPSYC
>Spur_006729
MLKLIVIAVVLVSSVSAA--SPCCGPSQYMGVLETLEGPGQPIGANMVGAWDYENRRFGYMMAMTAGNSTSLVFKVIQDYGKGIQWIIEEEYKCKKSMTIPPEPTVCIPDNATFSGRVSIGGGSDSMLVDIWSKIYHEGTITVRHKDCFPIGSQFMSDEMGVPCKS--------------------
>Awil_26004_c0_seq1_m_6315
MRCLAILFLAVVCC-NAQ--DRCCVKDDMFYVGSGLVGVASVGTVSEASVIDYSQSRFYYNVTVYSAGTT-TYIAVIDDFEKKIEWNIDFGNKCSKTPIPEGMPNKCVPDDATFVQTVTNPG--D-VLVDSWYYTLKTPTITLAKEGCIPCGTTFVSTSSGQSVDVYFNYKTLT-DTKYFTLPSFC
>Pcal_51815_c0_seq3_m_22205
MKIFACTLLIFVAVGCSQ--QRCCEDKQYECTLGGSVGNGTAVGSQLYMAVDFIGRRVGGAGYVTVVGSVTVAVQFIQLWEQKKQYTIVN--DCTVAPLDRPEPSPCIPSSAMFIGYATQGK--NELTVQTWSLAASDVGLSVSNVTCVPLGFSLMSEQGPVPMLFHLNYTSGIPDPKWFDLPSSC
>Rsoc_GDRD01035864_1
---------------------------QLTLTTVM---NGTYISYSNYFSYDSDREVAAMKGVVLSMQNYQSTLWIIEDVKDWQTYTIDQDTKCTKSKTLI-NAARCTLDAAVYVRSSTLIYGDKKIIVDTWLIQLEHADLTVIRDGCTPLSYTFSRNPAMVDSMTMTAFVPQVIDSTMFDMPEEC
>Rsoc_GDRD01012476_1
MSYHTILVALIIFIPTTTSLERCCVSKQLSTSTAM---DGTYSSYAYYYSYDADRAMVGMKGVSFMLPDLHSNLWIIENINDGQMYVIDQDSKCDKSPMPI-KPLQCIPDTATYLHSSTFGYGDKQIIGDTWLVTVDDTVATVSRDGCVPLTHSFFQKLAMVNAATTTDFVPKVDDPSIFDIPAEC
>Rsoc_GDRD01019497_1
MFYFTIFAAIALFAPTKSKMERCCISSQISTSSGV---DGTFSSYGYYFSYDANRGLVGMKGVSFSVPKQESNLRIIENMKSGQIYTFDEDSKCYKSINPI-KSYSCIPDSAIYLHSFAYGYGDKQIIADTWLIQIDNAVATVSRDGCVPLTNNFVSEPAMINAITTTDFTPTVDDPSIFDIPAEC
>Lgig_FC621907_1
MLAFLCGLSFISVA-LSA--TPCCIDREFEADLGVIGSGRHFNAFEGVISTDTHAKMTSVDTHVLVNGSI-FHTKIVLDYINHREYLVVN--GCNVYELHVPARDPCIPDNATHLRETIYGYGTNTLYADVWEYTNPYTGLSVT-KECVPLVTRYNPVAGGQPQDLYSNFRVGIKSRHVFNIPKQC
>Acal_XP_005094190_2
MLLFTALLLSSVLAMGSQMMHPCCTPARWQGAILDLKSLYV-TTFAQDQEL----EGTVTVNRMTEE----IVSQTFTDFKTKMTYSVNMKKGCMSAPTTHDFYETCHNNKTSYEGNATLGG-PSGLMYDAWNIQFTAGMITITRTGCIPVL-NVMSNAMGGITDSLFNDVTTTVDDALLKMPAAC
>Hasi_57742_g1_i1
------------------------------------------------LSYDFTK--MKLASNTTTVVEGMYRNMTIIDYNKKLMYQYNEMTGCAVTEFDQPFKKACVPDNAKELGKFYYGAADNMLKATSYMIKQDPFTVSMTATGCIPISLAYG--NLGTTA----------------------
>Pcal_49514_c0_seq1_m_14421
MISQSIVLLYVVQAYATKATDRCCIQAQFQTSFGVLET-----YEEGLCAFDFKSNQFGCDVEYGS-----YRYKTYLLVDKDVEYIVH-EDSCYEHPADP-APILCVPDTLNYVTSFVLGN--QALLVDAWKFNSYDGYVTTGRKDCIP-GSVATEEGYGEGFSTAMNFTDSVSDPYWFVPPASC
>Pcal_49514_c0_seq3_m_14423
------------------------------------------------------------------------------------------EDSCYEQWAEP-APLRCVPDTANYVTSFVLGN--QSLLVDTWQIASYHGPATTGRKDCTP-GSVATEEGNGEGFSTAMNFTDSVSDPYWFVPPASC
>Oaby_39114_c0_seq1_m_3262
MHLRVGLVCLAVSVAQAQ--KRCCFPDQFVMKKYITTG-GLLAIIEQGIAFDFTNKRVATHTFKTIMTSPPQEMLLIENATEGSSWLAYPQQKCSLVKSTDYHGPQCIPDDATYAGSIVFGD--KGMDIDSWVIDDVVDILNV-DKDCIPNGESIVLSNWGTTQQIYFNFTRGISDPKYFKVPDYC
>Pmin_53097c0g1i1
MSPSSAAAAILAV--EAD--NYCCAP-QYVASLGQIQGSGQGVAQLNTMAADFTNNRAGEEITSFSFGTS-TKIKIIIDYKNNVMYTIIG--QCTKSEARG-DFMQCIPKTARFDGTSYIGD--KDLMIDSYSFFENVPMMSVTHMGCVPVGVALIQTSPPIPLVSFYNFTKGISDPRWFNVPSIC
>Apla_213_18
MNRCSALLAATVLVADAD--NYCCAP-QFVIRADQLQGSGQGIAQLNVMALDFTNERAGEEIDSYSMGRL-TKIKVIIDKKKNVMYTIIG--QCTKTEARG-EFLQCIPKTAHFDGSSYLGD--NELTLDAFSFPLDEPKVSVTHGNCIYAGTWLVQTEPPIPLVSFVNFKRGIADPRWFDVPSFC
>Apla_213_19
MNPCSALLAATVLVADAD--NYCCAP-QFVIRADQLQGSGQGLAQLNLIAFDFTNERLGEEIDSYSLGRL-TKIKVIIDKKKNVMYTIIG--QCTKTEARG-EFMQCIPKTAHFDGSSYLGD--NELTLDTFSFPVDEPKMSVTHGNCIFAGTLLVQTEPPIPLVSFVNFKRGIADPRWFDVPSFC
>Apla_60_105c
MSMKLLLPLLTVVASLAQ--QKCCWPDVFEVDAVTTVGGGKGTVSKENLAYDYPKRRLAEVTYKMVAGQR-TEFRILLEYNTEVEYTIQSVVSCTKASLPPQKMPHCIPDTASFLGSSYFGY--KKLNVDFFQFYMAQSMEVVSKGDCIPVSTTTV-VPIAQLIANYVNYTHGIINPKYFNIPTYC
>Pmin_52826c0g8i2
--------------------------------------------------VDALDKKVGERGTFYAEDGTPYEFQTIKDYGMGVEYKIDPTHMCETVKLEG-TMTTCVGDNATYSSSSYLGN--NALTIDCFIYFFNYVGVSVTQGDCLPTSYSFSGGKDKTDILTFYNYVASISDPKYFEVPDYC
>Apla_60_100
MGLKSVAFVLFVVVASYAKSKPCCYPDKYEISSGTQAGNGRGTGYSIQSAVDATAMKIGEKGTFFEEDGTAHEFRNIKDYAKKEEYRIDPKGECEVEPLEE-DMPLCVPENATFSDSSYLGN--DSLIVDSYIYFYNYPGVGVAKEGCIPTSYTFSKGRRRTDILTFYNYKDGISDESFFDVPGYC
>Apla_60_101
MGLKSVAFVLLVVVASYAKSKPCCYPDKYEISSGTQAGNGRGTGYSIQSAVDATAMKIGEKGTFFAEDGMAYEFRNIKDYAKEEEYRIDPKRECEVVELKD-EMPRCVPDNATYSDSSYLGN--DSLTVDSYIYFYHYPGVGVAKEGCIPTSYTFSKGRRRTDILTFYNYVDGISDESFFDVPEYC
>Pmin_33505
MSAKTIVFLFLVALTSHAQAGPCCYPDQFVIAYGSQTGFGTAAAIGIFTAFDFTNKMTGEEGTLVVEGQPPKDYKVIQDYAQGVQYTIDRAESCDKTKLEG-PMQHCVPGGAIFNATAYLGD--KKLDIDSYYYVIMTP-LSVTQGDCLPNSYSFTGKAGPTSILTYFNYVQGIADPAFFDVPDYC
>Apla_60_102a
MDIKLALLLLVGLASYAQPAGPCCFPDQFVVGVDSFLGWQLEEEQSRESKIQPEGVVLGSETAVGGRGGTKRLARLIYDYEQGFQYIIDTDELCSKTKLQG-DIPRCVPPGVDFNTTVYLGD--RQLFIDSYHYQI-QQLVSVTKEGCIPNSASFSGTTFRTSILSYFNYEAGIADPRFFEVPEYC
>Apla_60_102b
MDIKSVLLLLVGLASYAQPAGPCCFPDQFEVGY-------------------------GSETAVGGRGGTKRLARLVQDYEQGFQYIIDTDELCSKTKLQG-DIPHCVPPGVDFNTTVYLGD--RQLFIDSYHYQI-QQLVSVTKEGCIPNSASFSGTTFRTSILSYFNYEAGIADPRFFEVPEYC
>Apla_60_105a
MDKSLLLLLVAVATSYAQ--KKCCFPNQFEGSVGTLTGGGQGSVTNAVYAFDYTNKRLATIAYKENMGQQ-TKYQNIFDYNKEIEYEIQIQISCLVHHLPPGNMTHCIPDSAAYLGSSYYGN--HQLNVDIFQYYQPKGDITVSQEECVPVSLVQQGQNDNVPTLSYVNYISGISDPKFFTVPSVC
>Pmin_51049c0g1i1
MATKSILLLVAAATTFAQ--KQCCYPSQFEASRGSIVAGGQAMTQKTGFAYDYTNRRLGAITYKEDLGVM-TKFQDIFEYSQGVEYEIQVQVSCLKRTLNA-TLPHCIPASATYLGSSYLGD--HKLNVDYFQYFESKSSITVSQGDCVPFSDVYEGMKDGVPTLEYVNYTSGISDPKYFTVPSFC
>Apec_95009_g1_i2_m_11973
MAIKSILLLVVVATTVAQ--KKCCYPSQFEGSLGSITASGQATTQTDGYAYDYTNGRMGAFTSKDDMGVM-TKYQYIYDFSKKRRYSIQVDISCTSDPLNG-TLPHCVPASATYLGSSYYGD--HKLNVDFFQYFESMGPMTVSQGDCVPFSVVTEGKNNDVPTLGYVNYTSGISDPKYFAVPSFC
>Apla_60_105b
MDVKSLLFANLMLVAMATTLKKCCFPDQFESIDGKVVGAGKGVAVSANLAFDYTNQRLAEFAYIEDQGEL-TKFQYIVDYAKGVEYIIQIIVSCSKGKLPPQTMLHCIPDDAIYTGSLYYGD--RQINVDVFKFSSQTEPLSVTKGECIPFNSVVTGQLYDVPTLFFSNYTNGIRDPKYFTVPDLC
>Apla_13_42a
MDVRPCVLLVVVATSYAQT-RRCCYPDQFVTSQGIQVGEGRGGVMYENIAFDYTNKRVGMIGNRIDNEQRSVDFKVIYDYKEGVEYRIEPKMRCEKRRLER-PMAHCVSEGATFLQSIYLGD--HKLTVDSFLVSYKTE-LTVTQGDCLPSSSLLSGMEDNVSFMAFFNYVSGIKDPRYFTVPEFC
>Pmin_49731c0g3i3
MGVQSCLLLVVTATTYAQ--KPCCYPDQFEISEGRQVGAGKGSAIYETLAFDYTNKRIAKIGDRIE-DGRTMDFQVIYDFKDGAEYRLEPKLQCEKLRLAG-PISHCVPENATFGQSMYLGD--NKLTIDVFYVAYKTE-LSVTQGDCLPSSFLSSGVEGDVSYMEYFNYVSGIKNPEYFTVPDYC
>Apec_97744_g2_i1_m_14537
MGVQSCLLLVVAATTYAQ--KPCCYPDQFEISEGRQVGAGKGSAIYETLAFDYTNKRIAKIGDRIE-DGRTMDFQVIYDFKDGAEYRLEPKMQCEKLRLAG-PISHCVPENATFGQSMYLGD--NKLTIDVFYVAYKTE-VSVTQGDCLPSSFLTSGVEGDASYLEYFNYVSGINNPEYFTVPDYC
>Apla_60_104
MSILSFLCQAFLAISYAQ--KKCCYPDQFVSIEGIEIGSGKGSATVGKVAFDYTNKRVAELGIMTTDQKS-EELQGIADYSKGVQYFIQPKARCIKVPLAG-PMPHCVPDNATSVGSIYLGN--HKLTVDV----YNLP-LSVTHGECIPNSYTVLATSPQGSFLAFFNYTAGIKDPKFFTVPDYC
>Pmin_26884c0g1i1
MSIKSFLLLVVVATSYAQ--TKCCCPDQFEMNEGVEVGAGKGSAVFESLAFDYTNKRIGEIGTVIIDGEA-SQVQVILDYNKGVGYSIDLKTKCQKMPVPG-PMLHCVPDNATYQETVYLGD--HKLTVDS----FGIS-LSVSKTDCIPNSFNVIGQFGETALLAFYNYSQGIKNPKYFTVPDYC
>Apla_60_103
MEVKSLLLLVVVATSLAQ--KKCCFPKEFEALDGQVVGAGKPVAVLESFAFDYFNQRAGEFAFIQDGAEV-YMYQIIVDYKAQTEYIIQ-HTQCQKIPLPAGNMSHCVPDDATYESSFYVGD--NKMTADSFTYSLKQGVLSVSKGDCIPYSVTFFGQHQGTPVLQFVNYTSGIQDPRYFTVPEYC
>Pmin_45315c0g1i1
MAVKAVWILAVVATSVAQ--KKCCFPDQFETLDGQVVGQGSFVAIIESLAFDYMNQRAGQIALIQDGSMV-YEYHIIVDYSKQVEYIIN-QIKCQMLPLPAGNMSHCIPDDADYVSTYYFGD--YLMMADSFSYAVKEGTFSVSKGDCIPTSVTFMGAQQGTPVLEFVNYTYGIQNPKYFTIPDYC
>Apla_60_105d
MDIKPFLLLVAVALGEAQ--KKCCFPDQFEIVDGQIVGSGQGTAVTQSAAFDYTNRRTAALLQSSG-----SRYQTITDYNKAVMYTINLTLKCQKTALPSRTMDHCVPSNATYNGPFYLGD--NKLTGDSFSFSLNVEGLSVTEGDCIPVGETLFGTFGGRQTLIYVNYSPGIKDPKYFNVPSYC
>Apla_1230_1
MDIKPFLLLVAAALSEAH--TKCCFPDQFEIDEGQIVGSGQGTAVTQSAAFDYTNRRTGALLQSSG-----FRYQTITDYNKGVMYTINLTLKCQKIALPSRTMDHCVPSNATYDGPFYLGE--YKLDGDSFSFSVNAEGLSVTQGECVPVGETLFGTFRGRQTLIYVNFSPYIKDPKYFNVPNYC
>Pmin_50614c0g2i4
MDVKSFLLLVAVALSQAQ--KQCCFPDQYEAIDGQITGSGQGTVQLASIAFDYTNRRLGEIVTVQG-----SMYQEVFDYNKGVLYVINLTMKCQKVPLPTMQMQHCVPSNATYVGSFYAGD--HKLNADTFSYSINEGSLSVSKGSCIPFSQTFVGSSGGNQMLTFVNYTPGIQDPKYFTIPNYC
>Pmin_50614c0g2i11
MDVKSFLLLVAVALSQAQ--KKCCFPDQYEAMDGLITASGQGMAQTLGFAFDYTNRRVGEFFQLSG-----SMYQYVLDYNKGIMYVINLTMKCQKSPLPIKQMQHCVPSNATYGGSFYAGD--HKLTADTFSYPVNEGQLSVTKDNCIPFSLSFIGSMGGNSMLSYVNYSPGIQDPKYFTIPNYC
>Apec_101777_g2_i2_m_19885
MDVKPFLLLVAVALSQAQ--KKCCFADQYEATDGLITASGQGMAQTLGFAFDYTNRRVGEFFQLSG-----SMYQYVLDYNKGIMYVINLTMKCQKSPLPIKQMQHCVPSNATYGGSFYAGD--HKLTADTFSYPVNEGQLSVTKDNCIPFSLAFIGSNGGNSMLSYVNYSPGIQDPKYFTIPNYC
>Apec_101777_g2_i3_m_19886
MDVKPFLLLVAVALSQAQ--KKCCFPDQYESMDGLITASGQGMAQTLGFAFDYTNRRVGEFFQLSG-----SMYQYVLDYNKGIMYVINLTMKCQKSPLPIKQMQHCVPSNATYGGSFYAGD--HKLTADTFSYPVNEGQLSVTKDNCIPFSLAFIGSNGGNSMLSYVNYSPGIQDPKYFTIPNYC
>Cgig_Cgi41814
MQRLACLFVLFAAV-VGQE-NTCCPPPQWEASIRAKG-AFNLQTYETTVYLDEINGKFVHTVDADFEQTGKYQYTVFEDYRKAKRYLLVN--GCTISDLTEENREWCV-SPANFLRNETFGIGDQSFVLQYFRVERDLTTTRLSDNRCVIHQEMIDADPPTRSIRVVHDMKDTISDNSVFDIPKAC
>Pfuc_845_17887
MKLILSLLLLLPVVCATQGGPPCC----WSGKHNFIGGATGPVSVESRFSTESGRKRIIYRHSYSGASE--IQETEIVNYDTMKWYVISN--GCKTYDILFPMPRSCVPANATYTGESVIGSVRIRHYNLDWMDHRGYN-IRLEAETCDVVIETDYGTVDRAKAIYMSDRGPYHPDDSLFVPPPHC
>Acal_add_comp65463_c0_seq1
--------------MP----KPCCLPDKFSATEFDMGQ--M------RVSVDFTRRKKVILYPG-------HHDFIYFDIARDKTYKQTN--HCWISETDAMEVFQCIPEDAEITDSSFFRN---LMPISTWTFTEGNVKMTVTNENCYPISATYTDTVYGLVRSIFSNLKENV-DPLAFDDLSNC
>Mcal_ES391873_1
METYLLVLSLAIFV--GQA-YSCCMPQKLEGKVGMIGLNPL-GITAMYWAMDTTIAKGYLSGTLYVMGYE-VHQEVFQDYSQGIQYELAM--GCTAKSLPLAGGKFCMPPSSK-IMTSYNGLADDTLDFDMYLIPVRGCQMSMTTKGCAPLSESFL-TQEGIFNIGFMGLTEGITDPSVFEMPEIC
>Mjak_EC726189_1
MQKACIIFVLLGIAASAQD-VPCCFPDGFETYTVGWDPEDM-ARAFTKIFYDYANQR-TRIDVHGVEKEKPISFTTIARHDKGMLYTIVN--GCTQHAISGPMERACVPNNSTFMHAVTVGETLRTRVFK-YEDSNVLMDLSVTHDRCIPVSEVFV-QRPRVSVVEYFDFVEHLPHEHVFEPPSIC
>Skow_291225509
MKLLVFLSFVACTV-A----FKCCPPKQFEGFIGSYGGQGQAGLLFSWVHYDYK-KAMVAVEETVYVDKQQEHVQVIQDYANEVMYLII--GGCTKSDLPDT-EIMCVPDSAVYVMTQEYGMA-MTVDIYSYGSKLFGDAISVTRDKCIPMGVNLGINHPQASIVMYANLTLGIKDPSVFDIPEIC
>Skow_291225513
MKLI-VLLASFVALTTA---YKCCPPKQFESTMGQFGGQGKSGIFTVYLHYDYS-KEMVALEEYISAGEQQFKVKVIQDFNSNTQYVIM-AGKCTKSDLPGSIDDTCIPDAAEYIGTNVYGLA-LTADSYTYNAQQMGANVAVTANECLPFGLTIFADQPQAETISFMNVTLGIKDPSVFDIPKIC
>Skow_291225511
MKLVAWLAGLIACT-AA---QKCCPPKQFEAFMGEVGGQGQSGLFFVTVHYDYK-KAMVAAEEYIST-EKQVKVQIIQDYNSNTQYVVQ-AGKCTKSDLPGSIENTCVPDYAVYGGRLVYGLAALEIDMYSFEGQQLGTNVLVTSKECLYFAQNTFIDSPQVDIIMYTNTTLGIKDPSVFDVPKIC
>Oalg_HACZ01040042_1
MVRPGHLLVVLVVGCAVQEDAPCCFPLVWQGRSVHLALRAGGPVLSRSFYVDGSHQRLAGH-KLEFRKHEGFAVNISWIFGANRLYFFDEAAKCQHRTLRNAWRRQCIPSNATMHGTFSLGP-VGGLNVQSWSFGGRKRSVVFNVVPCVPVLHGFVPHPGPRCVGFFSNVQTSIKDPSVFTVPAYC
>Paus_GFSC01031399_1
MKHIVTILLLCTAA--VTS-KRCRCQPQY-SGKTSAMINGK-SEVIRSYAIDYDKGRQAGRDLVIASGRK-VMRRYVIDLFAQHGYFVVD--GCTKVPVPAMA-DPCLP-GAQYRGSYSLGAFVFDAFTLNMPPSKTFNGINLERESCLPIQ-IWSMSIDGLTREVAVNGSLGVPDPNVFKIPSAC
>Paus_GFSC01008811_1
MMKTAVLMALVVVS--VKT-QHCPEAAQY-SGLFSIILGGK-PTSFPIMSTDVDKMRAGGSQQITVGQYT-VSQKFVADYKEQVSYVVTN--GCGKYPIPAYM-DV---KDGHYLGTFSYGSLMIESFMATVKPTPKYNGIALDAETCIPVT-VNTFTKDGKTTYELVNATSSIPDPNVLEIPSEC
>Paus_GFSC01003038_1
-------------A------QTCKMPAQY-AGSHSVIIDGV-VQNFLVMAFDVEKMLQGGSQTLSIGTIS-YKQRFLADFKKQITYTVTN--GCYKTPVPAF---P---SSMNYCGTFMMGSTMTDCLTMSVPPSEGYNGLTLDTKTCIPMT-VATSAKTTYMMVSFINATLGIPDPSVLEIPPEC
>Paus_GFSC01018483_1
MLKTIILLVAAVS---LKA-QTCNIPAQF-SGAHSVIFDGG-AQSSLIMSFDMDKMLQGGSQTLSMGTIS-FKQRFLSDLKKQITYTVTN--GCYKTPLPAY-ENP---SSLNYCGTFIMGSTVTDCLALSIPPSEAYNGMTLDTKTCIPTT-VTTGDKTAYIMASYLNTTLGIPDPSVLEIPPEC
>Hrob_EY332981_1
-----------------------------------------------------------------------------------------------------------------YAGSFRLGVGDNSIEVDAWKSRVAKHKVLVSSGSCVPIS-RGG-GRVGKMSVGFVNLNLTISDPKVFTPPSYC
>Bgla_XP_013064901_1
MLSLLCICLASISAVLSQDPAICL-PTAYYTNYTN------LLTGDYGIVTDFGKELLVEISKT-------TNLRLVLDFKNLKSYEIK--ANCREARLPPSIQTRCLPPYAKLILSGYVGNSYGAVYVQTWEVATEFDIFTVS--G--QPYMSQELGYHGTNNIYYTNPKAGAADLWAFQIPPTC
>Bgla_2323073746
MFLIALVAALIACT-YGQTAKVCF-PDTLQFVTFNLNTDEA-------EAVDFRKNML--GKIT-------PTKTYVQDFNARKTYIVST-DGCQTFDIPDDIYPQCLPANAVWVGEANWGFGPNLLPEDGWEVPYNGGKILVTKQGRYIMLSKFIECNGNYTVTMYLNPSVTITQANIFDIPKTC
>Bgla_XP_013089048_1
--------------------------------------------------------ML--GSVT-------PSRTLVQDYNVRKTYLLSA-DGCQVFDIPEDIFTKCLPARAVFVAEANWGFGPNLLPEDGWQFSYNGGEVLVTKQGRYIMMSKFVEANGNYTVTMYLNPSVTITQANIFDVPKQC
>Bgla_DW474711_1
MTVTLLFVVLLPLALSAEDPTVCS-PDQVSFYGYNIQTDVT---SY--VTIDYKQNLM--AVVT-------GNITTVNDIANGKSYVIDD-KGCQSSDLTPKPYPQCLSANAVSFGNIYDGFGTDQLNATLWQFPYIIGAGVV-------------------------------------------
>Bgla_3226389682
MSVNIVTGLLLPWLIHGQDPTICQ-PPQIQVSFYN-------FLDMTYYSIDFTKSLAARVEAL-------SQIRTVYDFKTFIAYDIT-SSGCTKHAISWTVITQCLPATAKKVDNVYLGYGSEKISIQTWQIDLINVTVAFTGTN--PVYRHAYDFKTPASIVIFYNSENAV-NPSQFIIPSSC
>Bgla_278358140372
MKIVTFIFVISAISLAACTQPICL-PYLLQSLFVR-------FETSDYQAWNFETNMVAKHTIS-------KNIRTVYNLTERVEYNIDLSTGCEKFPMKPSVIARCLPSSARQYNDSFVGYGQYSLPMQAFEVDLPEGGVAFTVSE--PAFSQLTGFSSERIESYYFDSAMTA-DPVLFVLPPSC
>Acal_add_comp128963_c0_seq1
MQFLALFLLVAPVAVAAPDPTICL-PEKSSAYVFSLSDNRR-------VSVDFSQNKA--VAVY-------EQGRRVSDLNTNYTYTIDV-SGCTRSPLPVLFLTKCLPASAVYMGSVFEGF-VKKVSLDAWLIPVSQT-INVTLLTTEPGQ-DSYEFPQGRQITFVSNPVASIPDSSIFNVPAVC
>Acal_add_comp84521_c0_seq1
MTCLLILLTVLPTV-LGADPAMCA-PPQIEYNVYSTIYDST---SF--VAIDYNNFLT--GIKG-------NNYRTVLDAKHNMSYSVDS-QGCIAVPLRPEVYPQCLSANSTLVSSNTLGVGTHALPVQVWEVPSLMGVLTLQMYDVPVMME---DARDQLLL--YTDVNTSISDPLIFQVPDVC
>Acal_XP_012942854_1
MMALFTVFCCVVLA-SAQSPKVCY-PEKSEFFTVN---KNV-------IAMDFDKNMVGVIGIN---F-KF---HLIRSWNNLTGYEIFP-DGCEKYPVPANVYDRCLPPTAKYMGSSFFGL-DGSLPVTSWEFSNMGRKASFTNVGNVPVVRK-AGDFEAWAYS-FVSWNSTISDPQVMNIPGNC
>Acal_comp88508_c0_seq1
MQFLALFLLVAPVAVAAPDPTICL-PEKSTASVFGLIQKFQ-------VSIDFSQNKV--AAVT-------ELGTRVSDLNTNYTYLIDA-TGCTREPLPIFYITRCLPPSSVFLGEVFEGF-VNKVTLNGWLIPVNKD-YNVTLLTTEPGQ-DSYDTPQGQRIGFVSNPVASIADTTVFNVPAVC
>Acal_add_c131186_g6_i1
MNVL-AVLCVFAPLQQVSDPKVCL-PQRFSGVAINLVTELA-------FSMDFGRQKV--AAEN-------GTIRHVIDLAKNQGYTFDA-QGCKRFTLGLSTWRQCLPSSAVFKNQLKAGLGSVRFISDLYEIPFGAKALVSKESYSLPYL-----TFNGQLVLTFANHKLGVSDPAIFNVPANC
>Acal_XP_012945925_1
MMKYLPLLSLLPALAMSVDPTVCF-APKIEFNLYWSKYDIS---TF--VAVDYANSRA--VMKN-------STSRNVIDLKNLKSYSIDA-QGCTSSPVRA-IYPQCLPANSTLLTTTTLGAGNNALPIQVWDVPLPFGVMALQAVNVPVILK---DARVPDQLIIYTGTKLSISDASLFQIPTVC
>Acal_add_comp99939_c0_seq5
MKAVALLMVIAHVAGDSPDPKVCM-PDQLSATEFNLMDASF-------VTVDFGKKRS--ARLE-------NGVRTVVDYANLKAYVIDS-NGCTSSAASPYLFK-CLPAMAKYAGQLAFGV-ESPRTLDVWRLNLGTFNLGSTTP-SYPVL-RKLFTPSGFTISLLENARPKVFDPTVLDIPNDC
>Cglo_HO349164_1
MGRPILCLTVLFILPSAL---CCCLPKSWEGESIT---ERSRMVFTKLFDVDIQKAAMEFVWLKRHEVAHEHKIRVIADFVEYVAFIDPKKICCSKRTPKQTLKQMCLPDEAKLAQNITIGG----LLDCNMYSVHLKRSVVMAAQTCLPVSIDLY-----HDFLSFWNVNSTITDETVFDPPPEC
>Ppal_XP_020434645_1
MFRYVALVVLYVALASAQS-PTCAYSSQY-GYSNIGFNRRD-LLSYAEFVADVANQRQ--AAFF-RIQFNNPIFEEGLEISNNTMYIVSN--GCFLQPSYEPVVNTLVPSNVRYSNQVTLGS----AKFNSYTSPIFDGQGVYEPTTCIPMH-TLSDFTLGESTTNFFDFSTTI-DENVFVLPPPC
>Asub_XP_012756249_1
MFRYTCLFLFAALA-SAQN-PICAYNNGY-GYNTVAFNRHN-LESFAEVVNDFVNQRS--AVFY-RIQFNNPIFEEGMEVNNNTNYLITN--GCFLFSAYFPIPNTMVPPNTKFSNQVTIGS----QKYNSYTSPFFDGVGAFEQSTCIPIN-RLSDYTLGEAHTSIFDFSTTI-DSNVFNLPPPC
>Ddis_DDB0308242
MIKYSLLILFIGIQSILSS-YNCCVPSQWQGSSLS---SGR-EFTKN-YYYDADKLLVRIDIIYSDGSFNQSYASL----QTGTEWVMNNDGTCYQTGPDF-WNAQCFGDK--------YGVSSSTNKINTFSNPSNGI-TVITDIYCLPVS---NNLQFK-----FFNTQAHVSDESVFSAPPAC
>Asub_XP_012750511_1
MKLIISLLITLVVIESALA-FDCCVPDHWQGSSLT---TGE-LIEKT-YYYDAINLRTRIDTRTNTG-FNQYYPPT----KTGTEWVMDVADQCFQTGPDF-WNYQCFGQT--------YGLITQTQYEYIFYNADNGI-SVVTGDRCLPVS---FGTTTD-----FLDVQPYITDDKVFDLPSQC
>Acas_ELR21265_1
MMRAVALLAVSLVHLSSGAPPACCFPRHF-VSSYEHFAQGG-----FQYSEDYGV-RLDTSLWDPK-----AVASRAQVYKTGHEYNVTS--GCVHFECSSCFTPFCTGQNTAFRGNVTIGS----QNAQKWAVRAGEEFAVGSPGQCIPVN-AMSEADTRYSNSFFYNVRPLSSDGSFFNPPASC
>Aque_2_1_32478_001c
MLKMKVALTCFAYCQPGPV-QRCYSPDAWSGNILVADYRKRSDFGY--IFYNRTKQWLHYTYNAEFEDGR-DYIKKWYFYDTRKSYTLDEDAHCTEEDIPPDFPRFSAPEDATFRHIDVYGSPNLGVKTDYFRLDTDSGGYDESR--CVPVIESYEDTAPIHQRNMYLNITT---FPLVWEVPGEC
>Aque_2_1_32478_001a
MVCKLLAVAVCAGVAFGQP-QRCFSPPSWSGVFFRVDYRGQSDRGY--IFYNRTEFRLMYSFESRI-GTP-DIDKHWLFYNTRKSYFYDENANCEVEDIPADIPLFGSLPGSEYIHHDRLGAFNLGVTVDYFRLRTDSGGYESVATDCVPVIESYEDTIPTHQRNIYMNITT---DPFIWELPIAC
>Ocar_m309907g309907
MLFAIFLSIVAIS---NAA-SPCHFPAQWCGGADNERYGGG-FDTFEIYDATGQRFSANCTLNVGTELE--RNVIVMALYAKKSYYIISLKEECAVINLDDPFKPWGVPEGSTNINEFYFGAATESLKINDFVKEIEIENIEVTEELCVPVI-GLSKDEEGKLIEIYYDIKPTVDSR-FFIPPSFC
>Ocar_m87273g87273
MFFTILSLVAIAVAA-----EPCKFPKVWTGGADNENYGGS-FDSFAIYDADHEQFAAKCTLDADTERE--RNVTVIALYQKKAYYIFSAKEKCAVINLDDEFSEWGVPSDAKNLDDYHYGTATETLNVDEFSANIEFRNIDVTTELCVPVV-ETVGRDRPFMINNYYDFEPKVEAK-FFVPPSYC
>Aque_2_1_32478_001b
MVCKLLAVAVCAGVAFGQPIQRCFSPSSWSGFFFRVDYSGQSDRGY--IFYNRTEFRLMYSFESRI-GTP-DIDKHWLFYNTRKSYFYDENANCEVEDIPPNIPTFGSPRGSEFIHYDRLGAFNLGVTVDYFRLRTDSGGYESVATDCVPVIESYEDTIPTHQRNIYMNITT---DPFIWELPTAC
>Aque_2_1_32477_001
MVCKLLAVVVCAGVAFGQPPQRCFSPSAWSGHFHRIDYSGHLTHGY--MFYNRTEFRLLYIHEPTV-DVP-QYENHWLFYNTRKSYRYYDKDDCSIEDIPSDIPRFGAPSESEYVHRDRLGAYNLGVTTDYFRMRTETGGFETVATDCVPVIESYEDTIPTHQRNMYMNITT---FPAVWDLPAAC
>Aque_2_1_32476_001
MICKLFAVAGFAGVAFGQLPQRCFSPGGWSGHFHRIDYSGHLTHGY--MYYNRTELRILYAHEPTV-DVP-QYEKHWIFFNLKKSYRYYETDKCKIEDIPSDFPTYGAPRGSEYVHRDRLGAYNLGVTTDYFRMRTETGGTDSSGIDCVPVIESYEDTIPTYQRNMYMNITT---FPAIWDLPDAC
>Tadh_53032
MLPSLSIAIILAITAATHAFPICKIPMEIQGTI-QTLNANKPNLSAQSFTQDFKSKRIRLDGQVNG-----INTTIIEDFVEHKIYTIINKK-CVTGNLTISFPDAKALKNATYLGMHTVGG---SLAVYIYRFSLANISVEVAKKTCLPVVEAAE-IKFGKLVLHFLDMKPKISNPNILKIPSIC
>Cgig_XP_011424854_1_Cgi41815
MRF--ACLAVLLVATRTS--EGCCPPPQFESRAAGRGLELSGDPYSGYLYHDEKKGKYVKDVKVEFEKAGKVTLFVLEDYAGGRRYTVLN--GCSVKPLTGDNRELCV-KQSDYKGRAVLGLNDNLLPMDLYAVNYSNPDLPTSAGRCMVQTEMIIRVKSKLVAMEVFNTTTSISDPSIFDIPKEC
>Eaip_XP_020892616_1
MKLILAGLLFLVVAAFSDAGSVCQPPQQFSGSFATFIYQGRQQAVYGDMIYDAPNLRLRVDGLDPHG----NKYVLLQYYEERQQYILSK--GCYIMPFKGDFQRFEIPSNATLANEGLVGIPPNTLXVKRYFGEMHGAKATVTRDGCMLTSSVAADTIVD-----VSMTGVSLGEPSKFTKPEGC
>Nvec_JGI_213955
MKFAVLVLVAVASAMPSKRSDVCVSPEQFVGRYTTYIHGEE-SAVPGNMYYDWRHKRIRVDVQVEG-----VTYKSYLIYNEKVGYTVFG--ECYKYALTTPFTPVELPADATLLESGRAGSSEHGLNVKRFHGKVLGVPATVTADECILVSSVGRKDDTTVI---FSLLDVSRLDD-DFKRPTEC
>Ngen_g253_t1
MMYSITLIVVLGMTGCVQTAKPCVSPTVFEGHSYGFIGFGN-FSVIGNISYDAVGQRARSFRTTTRNGGPPSSRETLVLFKQLIAYVIDLKRNCKKMMVKGPFPSMVVPDNAAFVGRTQIGQ--SSLVVDTWLFKKKVSGSLTSDKDCWPVTVTVAIRATGISW--SYKMTKGIKDPNVFKVPKIC
>Tadh_53034
MKTRVIFLTLLVFLEIS---SACTHPKQLQGILADAIAMQPLDLLELGYYYDSVLQKIRLDENIDG-----TRITVIQDYKRHKSYTIIN-GDCTSSNLTQRFPDYPP-QDIKSLGTFEFGGSRNKIQVDGYSFIFQGTSLFFNSKNCIPVAETAYQMPNQLSLSAFSNMTASITDPSVFNLPPVC
>Nvec_EST_FC309051_1
EELIKTVTCLVAGCVEGRALTQCSIAKQFVGNFGVYQHGNN-SATNGMMYYDGTKERIRVDVTVKG-----IFYKIVQLYTEKIQYVIFKKDMCLIQPITKPFDPIVIPAGSVELERGRVGSAKHGLDIIRFYGLKKGA-ITVTAADCVLTEALIHIPMKQISYFSLTNISRFEVTDADYAHPSDC
>Eaip_XP_020892646_1
MKSVIVGVLLIAAVAFANNNQQCHTPEQFSGNYAVFMYSGSIDSTRGRVTYDGANKRIRLEGQHNN-----MRYTVIQLFNQEKEYFITG-DGCIWSKPQM-FXKYEIPSDAKGVTGGFIGLSHNQVYVNRYAGEKYGA-AAYKRPQCMPVSGVAV---AKTKIV-YFSLTEVD-DENMFNPPAHC
>Aque_2_1_21228_001
MIVALVVTSLLINTGTAQPEPRCRTPVTWSGVLFTIRVV--TESKFIIASYDRSQQKVKISDMRSYASRNAKPLTTLEDYEKRIRYVFSPLNFCRNETLEGEFPLFGVPTGAHFDPVETLGAPGLGVTVAHYTFEEH--GGEE-GTECIPITTSIALMPPEDVIVQYANVTTELPDA--FNLPPGC
>Aque_2_1_21227_001
MILALVVAALFINTGTAQPDPRCRTPETWSGYLYIISVS--TEARFTIGSYSRTAQKIKITDVKSMTN---EPLRTLEDYEKRIRYTS--VSGCRNETLEGEFPSYGVPEDAHFDPVETLGAAGLGVTVAHYTIAER--GGDE-GTQCIPITNSIALEPLGEDIIQYANVTTVLPDA--FSLPPGC
>Aque_2_1_21226_001
MKCLLMIVAAAALLGIASAAATCLSPPIWSGHLFEISTN--PRRAV--ISYSRDEKKIKTTDYKG------VPLRTLDDYTTGTRYVS--ENGCRKSNLTGTIPTFGVPEGSLPNGPHYLGGPDTGVLVYDFYGENTRDGGE--GTVCVPLYFTFL--AKPPLLQEFTELVTTVPGA--FSIPPGC
>Aque_2_1_21224_001
MSLSVLLVVLFGIA-TAQPSERCATPSTWSGYIYAIEFL--GKLELLIANYDRESQKIKITDTDVSPG---SPKRTLEEWSTKTRYVS--ENGCRKERIEEAFPKFGVPEGA-KRAPEYLGSPNLGVLVEQYSRAGS-EGGN--GEMCVPIITSTLVVPLAESLLEYVNVTTTLPDP--FSIPPGC
>Aque_2_1_21222_001
MKYLAVVVAALLFVAANPIKPACGTPTQWTGYIYEISFD--AKLALRMANYDRNAKKLKISDVVAQE----SAQKTLLDYSTGSSYTS--IEGCTKGNVTGDIPNFGVPAGSTSNGAEYLGSPNLGVLAYDYYGTNSVDGGD--GSVCVPILRATLASPLKEAVFKYTNITTTLPDP--FSMPPGC
>Aque_2_1_21225_001
MKYLAAALLFVAANAAPSRKPACATPAQWTGYIYEISFD--AKLALRVANYDRDAKKLKLTDIDVKE----SAKKTLLDYSTGTSYTS--VEGCTKGNVTGIIPNFGVPGGATADGAKYLGSPNLGVLVYEYYGTDSVDGGD--GEVCVPILRSLLTSPLKEAIFEYTNITTTLPDP--FSMPPGC
>Aque_2_1_21223_001
MKYFAVVVAALLFVAANPIKPACGTPPQWTGYVYEISFD--AKLALRIANYDRNAKKLKISDVDVKE----SAQKTLFDYSTGNSYVS--VEGCTKGNVTGDIPNFGVPSDATAEGAKYLGSPNLGVLVYEYYGSNSVDGGD--GTACVPILRSTLVSPLKEAIIEYTNITTTLPDP--FSMPPGC
>Lana_g46_t1
MHLMLVVVLALVGAAVSQAPIPCKSPAQWSATRVRYDFKEK-IVRKERYHHDAIYQRTKKIEEIEQ-GESKEFYEIYRFYPQRKQYIINLKTKCNTTALTRPFPVYEISPNDRFLGEYVIGTPGEGVTIQQWGGMGREPGGAWTLSDCLLTRWGYFSNTTGPIEESYYDITLGV-NPEDFIQPSSC
>Lana_comp123729_c0_seq1
MYLVLMVGLALVGATLGQAPIPCKSPPQWSANRIRYDFVEK-VVRKERYHHDAVYMRTRKTEEIDE-AESKEFYEIFRFYAQRKQYIINLKTKCNTTTLTHDFPVYEVSPGDRFLGEYVIGSPDQGVTIQEWGGVTTQ-GGAWTLSDCILVKHGYFSNITGPLEESYFDVTLGL-DPDVFIQPANC
>Nano_JZ492229_1
MKCLALLLVIVAVR--AQIPEPCVAPAEWEGHRDVVMPTSK-RAAREIYMYDYNNRRKRQIEEIYESEEQREFYDVYYFHLLQKEYRVNLKTKCTVTSISRPFVVYGPAKNDTFLGEFVIGSPGEGVTIQSWGGKTSEGNGDWTLKGCLPVHPCIL------------------------------
>Cint_XP_002125665_1
MKFFLLVALFGLT--YAQD-PRCAAPGYFQARVRSYDHETN-YFRDGRFSYDAHEQR-VRMVEVLQENATRPQRDELILHREKKRYVVDLHTRCNVSTVDFHFHPISVDEPARFLGYSIVGTPEMGMMVGSWHHR--SEGQSFTRDECIPVSEVFYETVKDHQMLHYFDVTLGL-DSNVFDIPKEC
>Cint_XP_002129048_1
MKL--LLLIVFCGLAYGQEENGCAAPGYFQARLRSFDHENE-FFRDGKFSYDAYEQR-ERMVEVFSEDATRPQRDELILHKEKKRYVVDLKTGCDVTAIDYDFHAIEVHEPAQFIGFSTVGSPDMGMMLASWHHHHHEEGQTFTRYECIPVTEVFSETVDDHQTIHYFDVTVGL-DSDVFDVPQAC
>Avir_FK734199_1
MQTFAVFLAVLIVQ--SSS-KPCESPQMWEGEESIIDVKG--YTLIMNVSYDAVNKRVRGLLQYDPEGN-----EYIIHYNEHRLYNIIHKTGCIVSKYDKPFTPAQVPDNATFVGNAFLGLQKTGFSYKVYYGKFEVEGIGVTDDGCIPFFGKST-----VEKVIIYNVELGIKDPSVFTPPKSC
>Avir_FK727378_1
MYTFVLLVCVIVAARPFTD-QPCVAPKQWEADEGYIDALN--MTLVFKASYDAINKRTRALVQYDPEEH-----EFIIHYNEHRLYSIVRKTGCTVSRYDEPFEPAEIPPSAKYVGSGFIGLKSTGLPYKAYYGEFEKKGITVTEKDCVLVYSKAV--LKGITTRVLYNVQLGIKDPSIFTPPKSC
>Avir_FK721237_1
MYTFVALLVCVMAARPFTD-QPCVSPKQWEADENYIDALN--MTLVFKASYDAINKRTRALVQYDPEEH-----EFIIHYNEHRLYSIVRKTGCTVSRYDNPFLPSQVPANAKLVDSGFIGLKNTGLPYKAYYWEFEKKGITVTEKDCVLVYSKAV--LKGITTRVLYNVQLGIKDPSIFTPPKSC
>Bman_GFGK01010246_1
--FLVSVFLVIHI---QAR-NPCKSPKQWRANIYDRDFKLK-LKSKFEISYDSVNKRSRRTGIQQIGSYS-DYVDILEFFNEKVSYKYSFTRKCEKNLLKQEWKDFDIPEDATYYGDLVFGAKDSNLLVSSWMYKFESEGSLVTVNNCIPVSLYVD-NDSRDYQLQIFNVTAGVNES-DFSLPDEC
>Aque_2_1_37140_001
MKLLC--LCLLFATAFAQIQQRCKTPSLWTALMREYDARGS-AFRFARINYDATGQRIKITEYEELESG-REVVYELFLFQEGKYYRAE-RGGCAVNELTTPFRPFGIVPQARFMGTEYLGAGTYGLLVDHFHYT-VDRLLSNPS-DCYPVLQSYVDGPFPTHVNAFLNITATLPDN-PFSPPAEC
>Aque_2_1_40859_001a
MKALVILCALLVVN-FSQAQRRCISPPKWFGYFREYDASPD-AFRYANISYDRDLMKIELHEFERREGD-RDRRTYLALFQEKIAYIVE-SG-CRKESMNETFPDFGVPEDATFYGFDYLGSPNYGVGVDQFHFRRSEDEGTEAQ-SCVPILSSFVGPPPSRSTRNYFNLTTTLPGA--FRIPPSC
>Aque_2_1_40859_001b
MKCLFLVATLFVVV-LSQTPRRCRAPYKFSGSFKEYDARPG-SFRFANISYSRTEMKIKVEMFERQEGG-RVTETDLLLFTERTRYRVY-EG-CTKSEIESTFPDFGIPENATFFGSDYLGAPNLGVLVDNFYHR---DGGFTGT-VCWPVVESFVPPRSPRPTSTFMNLSTTLADA--FEIPKEC
>Aque_2_1_40859_001c
MKCVALLSLLLVAVVYAQEDYRCVTPPRWRGTFREYDSGF---GRFGNVSYDQYLEAISITEVERSPGGGSEAILEVFLFKERKSYRVDLRTRCEERDLTDEFRPFGVTTDTELNGVNYIGATGLGVKVDEYYRP---DRGRE----CIPVLESYVRGPPPASRSVFLNIAPVSSDT--FMKPPEC
>Aque_2_1_40858_001
MKLAVIALVLFVAVANAQPQRRCLTPNGWTGYYREFDAGPG-SYRFAAVSYDAIRERIKIEEREEREGE-RERIFKLYFYNEKIEYRVE-RD-CTKREINETFYHYGVLTSAQYYGNDFLGAGGLGVEVDQFGEQ---FEGTSEFQ-CVPLLEAFVRGPYSEQYNVFLNITAVTT--GAFDIPTSC
>Acal_XP_012934740_1
MNTNLCVCVVPQVL--GQQPEPCEPPPQISFRVSQYEPPFS-LIAKYTGMYDVDQQRVMFLEERLMGV-PVQYVQFIFLYKEGVVYEFNLSSLCSKSPSGP-FHSWGVPQNATLRDTYTLGGPRDGFEAVEWS-NVLYTKGVYTRLDCFPVLTTVF-DTYW------RNSSVTTYDMDKFVPPYPC
>Ngen_GFRY01041247_1
MEKAIIILILGVIGVYPGVATRCVAPSRFEFTLIEALPRGT-NLIFGNVSYDAIQQRIRVFQTLIGSTPQ-TAHDIRFFYKQGYMYDVDLKRRCYKSSIPKTFPTYHVPKNAPYVGSLYFGL---SFWINQWSVKMGQSGMAWTDGKCIPVSQTVVGPNVHMATASFVNTTLGIRDQHVFDIPKIC
>Ngen_GFRY01041248_1
MEKAIVVIGIAHGMVYPGVVTRCVAPPRFEFTFIETLPRGT-DVLFGNVSYDAIQQKIRSFQTVVTSKQP-VVHDVRLFYKQGYMYDVDVKQRCYKSSIPRIFPTYQVPKNATYVGSLYFGL---SFWIKQWSVKLDPSGLAWTDGKCIPVSQTVV--GPNVHMTTFVNTTLGIRDQHVFDLPKIC
>Ngen_GFRY01019918_1
MEKAIGVVGIAHGMIFPGVVTRCVAPSRLECSMIDTRPGGT-QFVFGKVSYDAIGKRIRVFQTVVGARPQ-QAYDVRFFFKLGYRYDVDVKQRCYKSSIPKTFPTYKVPKSATFAGSFYYGL---SFWINQWADKFDPAAA-WTDGKCLPVSQTVVTTNAPLITRSFFNMTLGIRDQSVFNIPKIC
>Ngen_GFRY01071476_1
MEKAIVVLILGVVG-RYSEVTRCVAPSRLECTMIDTRPG-T-QILFGNVTYDAIGKRIRVFQVDVSARPV-QVHEVRFFFQQGYMYDVDIKQRCYRRSIPKTFPTYKVPKDAAFSASFYFGL---SFWINEWTVKIDPAAM-WTDGKCLPVTQTVVSPHSPPISRSFVNMTLGIRDLSVFNIPKIC
>Mbre_12156
MMRLMAALLVLGMA-QAQIPAKCATPPEWEGRVSTFDHGKN-TEVFSKISYDSHNKRLRFVDEIDPHRSGQHVYERLVLFNEGVQYLVDVTDRCTKSPIDPHWHAWGIPDNSTFQGESTIGALDYTITLSSWEMPAYQHPGQFTTEYCVPVSEVIAYDVADSITRHFFDLTIGISDPNAFVPPSNC
>Apla_8_106b
MKGSLLIVQVCLYLCYSASATPCKTPLLWEGRYSEWNHNAG-TNNRYTISFDGVKRRKWIEEELKSMRPGRRLFKFLILFDEQVTYKIDPTYNCTKIPMEP-WRNFSIPPSALFEDNYLIGGPEGNLNVTEWSDRQPARHGGFTEKGCWPVFFTFTNDTVSIAYTTFFDLTSGIKNMSVFDVPAIC
>Pmin_52222c0g1i2
MKGA-LILILLVLSQSAYTVTPCKTPMQWEGRFSEWNHNAA-TNNRYTISFDGFKKRKWIEEEQKSMRPGRRLFKFLILFEEQITYKIDLTYNCSKIPTEP-WRNFSIPPSALFEDQYLIGGPEGNLDVSEWSDRQPARHGGFTEKGCWPVFFTFTNDTVSIAYTTFFDLQPGIKNMSVFDVPELC
>Bgla_249869410116
MKAILLILAALVAV-SFAA-RPCSAPWELTFRASRHDQGDT-YYRRYYTEYDRPNQRVVMFEESTGGT--RELREFLFLHYIDTGFEYDFKLKCTRFRTGP-FRPFEVPYNSTYEGSFQVGGPGEDLTVDIWSDRIPTR-GQFSLRNCYPVSQFLV-DTQNFNRTSFFDVVQGIVNPNDFDVPTEC
>Acal_NP_001191622_1
MKFLVAFFVLFVAC-VYAN-RPCSAPHELTFRASRWNYGET-YYERFFGEYDRFNKRVVLFEEDESGT--KKQRELLFLHKEGVGYDFNLQSKCKKFKVGA-FKPFEVPSGATYEGEFSIGGPTEEVTIDRWSDKISSR-GEFSLKTCYPISQFMIGNFNKTSFTFFYDTVKGIVNPNDFNVPKEC
>Oaby_55303_c0_seq1_m_7894
MYAVLLLALVGAAVEVRAD-TPCDTPAQWEGRASEWDHIAE-SNDRFVISFDGKKQRKRFKEEKKSYMPGHRTVEYWQFYEEKLEYQYDHTYDCKKIPLGA-WRNHSIPRDAVLEDTYDVGAPGKAIVANEWSDRITGRAFTTAKDGCWPMFEIYSHDEPDKEISWFFNLTAGIKNPKVFDLPAIC
>Pcal_51096_c0_seq5_m_18552
MIRVFLLMTVGAVLKADTAPKPCQTEPQWEGRASEWNHITE-SNNRYKISFDGVGLRKRVLKEQKSFMPGERRYEYIMEFKTNMLYTINLNYNCTVTNLTLPWQNHTIPTDATLEDEYEMGAPGSGFKVREWSDRLPARRGIFTIEGCWPIVEIFTDPQQPVSFTTFFDLMPGIANMSVFDPPEIC
>Awil_25928_c0_seq1_m_6266
MSVIKAVYIVTVVARNRGDPEPCQTPTKWEGHASEYDHLQG-INNRFNISFDGENQMKRFIEQRKSFMPGKRWYEYIQDYKQKIQYQINWTYKCTVDDMKTPWQNHTIPLNATLEDQYIIGDSSETFYASEWSDRVPYRKGVFSEPTCWPLFEVYTDPNDEYSVSTFYNMTEGIKDKSVFTPPDIC
>Spur_009052
---------------------------------------------------------------------------------------------MHCGTARNIWRNYTIPPNSTLEDFYEIGAPGSGFMVQEWSDRTPGKQNTNTYPGCWPMTEVFMKDEQNRTIQSFFDLHSGIQNMSVFTPPALC
>Spur_CD303872_1
MSLIRVVILLGSFAVAFGRPTPCQTAEQWEGRASEWDHIQG-VNNRFNITFDGIHRRKRIMEDKHAQLPGKRIYEYIMLYDEGIQYVINHNYNCTVEQLGT-WRNYTIPPNSTLEDYYEIGAPGSAFMGAEWSDRIPGKTGSV------------------HSLMM-----AGL------------
>Spur_000148
-----------------------------------------------------------------------------MLYDEGIQYVINHNYNCTVEQLGT-WRNYTIPPNSTLEDYYEIGAPGSAFMVQEWSDRIPGRQGTFTDDGCWPVTEIFMEKDEHQTMIQFFDLHAGISSMSVFTPPSFC
>Hsap_ENSP00000199448
MPGRAWLLGGLWAWCSLGAVRPCQAPQQWEGRQVMQSSGRN-SRAL--LSYDGLNQRVRVLDERKALIPCKRLFEYILLYKDGVMFQIDQATKCSKMTLTQPWDPLDIPQNSTFEDQYSIGGPQEQITVQEWSDRKSARSGIYTVKDCYPVQETFT-INYSVILSTFFDIQLGIKDPSVFTPPSTC
>Drer_134034
MHTVKVVFSCLCAIGWASHHQPCHSPQLTSGTMKVVSTGGH-DLASGEFSYDSKTNKFRFVEDTTHAN-KTSYMDVLIHFEEGVLYEIDSKNECKKETLQFRKHLMEIPVDATHESESYMGSTEQGLRVRVWNGKFPELHLSTTSCGCLTVSGSYY-GEKKDLFFSFFGVETEVDDLQVFAPPAYC
>Ttra_XP_013758084_1
MFKLIAVLALLAIAVSAQTPQPCSTPFEWQGDIFVVDPEKH-AAAIAQISYDSLHQRTNTYERVYANG-KHYDFQFLALYQDNVGYEINLDDKCKAVHIPSGFRPFALPSNATFDTELTLG---LALDVQVWSGQFADPRGGVTADGCIPVFEDVAMGDGNFIHQTFSNIVIGIPNINIWIPPKYC
>Omyk_47222001
MQAFAALSIWLCLGATTLAEQHCTSPNMTGVLTVLALTGGE-IKATGHYSYDSTDKKIRFTESEMHLN-KTHLEDYLMLFEEGVFYDIDMKNQCKKMSLHSHAHALELPAGAAHQVELFLGSQEENIKVNIWTGSVPETKLSTTVGECLPLSTFYS--TDSMTLLFNSEVVTEVKAPEVFNLPSFC
>Omyk_09044001
MQDFAALSIWLCLGATALAEQHCTSPNMTGVLTVMALTGGE-IKATGHYSYDSTNKKLRFTESEMHLN-KTHLEDYLMLFEEGVFYDIDMKNQCKKMSLHSHAHALELPAGAAHQVELFLGSQEDNIKVNIWMGSVAETKALTTVGECLPLSTFYS--TDSITLLFNSEVVTEVKAPEMFTLPSFC
>Trub_38220
MYAAAPLLVFICLAAATHADHPCHPPNVTG-FMSVLSMKGE-VKAYGAITYDSTANKLRFRSNESQPT-NGLGLDLLMFFNEGIFYEIDSKNECEKKKLHCSMHPLDVPDGAKFYSLMSAGNNGEGLKVNIWTGQIPDSKASVTM-GCLPLSSFYF-TESGSFLFSLMEIENEIKDPDLLVVPSIC
>Tnig_14751
MYAAATLFVLMCLAAATHADHPCHPPDLTG-FMSVLSMKGE-VKAYGAITYDSTANKLRFRSNESQPT-NGLGLDLLMFFNEGIFYEIDSKNECEKKKLHCSMHPLDIPDGAKFHGLMSAGNNGEGLKVNIWTGQMPDSKTSVTM-GCLPVTTMYFTDTSSFIFS-VMEIENEIKDPGLLVVPSVC
>Trub_20154
-DTLVVTPPTRVGASAAARGEPCVSPPRMTGAFTV---AAN-VSCSGQISYDAFGQKIRVRSTGLASS-ETFYVDQLMLFRQKVYYEIDWLKSCKKKPLDTAFIPMQVPFDAHATMQMFLGSWGMGVLVNSWSGVLPN-NGVFTEIGCIPMTFFSYMPTSGWSMISTFNWVLGNTNPMDFAPPSFC
>Drer_GDQQ01010080_1
MISLMLVLISALSI-SAQP-RPCEAPAQYVGSMSLSAADGI-VTSAATYSYDAQRQQIRFRNHMNILN-ETILTDLLIHFQQGVLYEIDYSRLCQKKALESTFHPTRVPADAVFLGQVILGTPGLGLLSNSWVGEIAEIQLTFAEFTCLPISASVFTPSTGWMAISFYNHLLGVHNPQDFVPPFFC
>Omyk_12779001
MQAYLISLCLAVGS-LAERPHPCKSPPLVEGSMALTILKEK-TFGVEKFSYDAFEERVHIRLLLDQDN-HTTYRDTLLLYKEGIAYQIFRHNQCEKVHFKDPWKPMEIPRDAKFQSQVIIGSPAEGLLVNNWSGTMAEPHLTFTEFGCLPVHAWWY-NIEDQTLLSFFDMVLGVEDPEVFNPPSFC
>Drer_072376
MKIVILAVVCLTLSIHAQKPEPCKSPPLLEGALTVFLPSQH-WRVFEKFSYDAIGQNVRVLAAGTDGN-QTFLTDLLLLYREGVSYEIHYRNQCIKQALKEPFRHLGVPHNAHFLSQMVLGSPGQGLLVNVWNGTWEETKMTYTEFGCIPVSIADFTQKAELGELTFFDLVEGIENPDVFIPPSFC
>Drer_101021
MMKLLAPLLFLTVCCSAQRPHQCHSPPLLSGSLSVSARDGQ-DWAVAKYRYDAFGQRIRLWEFGEVDS-KSFHLNMLFLFREGVVYSMNYKNECQKNALHSSFHPSRIPRNATLLAQVILGGPGEGLLVNTWTGDVPETQATVTEFGCIPVSTLYYTEQTGWVTTTYFNAVTGIPDPEQFIPPPFC
>Omyk_48924001
MRTFVLLMCLAVGC-LAQAPHPCRSPPLLTGALSV---NEK-VNAYAKYDYDALGERIRFKEMGSYEN-KTFGLDALLLFREGVMYTINHKNRCKKERLNKEFHPMEIPADAALLGQVILGSPGQGLLVNTWYGERATPTSTFTEFGCIPVSTTYYTDKTGWVLTTFFNIVVGIDDPQQFFPPKFC
>Omyk_BX082806_2_for_20216001
MRTFVLLMCLVMGC-LAQVPHTCRSPPLLTGALSV---NEK-FYANAKYTYDAMLKRIRFKEVGYYEN-KTFGIDALLLFREGVMYTINHRNKCKKERLKREFHPMEIPADAALLGQVILGSPGQGLLVNTWYGEVATPSSTFTEFGCIPVSSAYYTDKTGWMLSSFFNIVVGILDPLEFFPPKFC
>Trub_30506
MKVFLALTALLATC-LAQEPHPCRSPPLLTGELSVSTQNEK-LWMFARYEYDALGQRIRIMEFGTYEN-KTFTFDALLHFRKGIMYEINRKNKCKKSPLKTDFQPMSVPKDASLLGQAILGSPGQGLLVNTWMGDLPKTGMTFTEFGCIPISTAYQTGKFGWSVTSFFNNVIGITDPGQLNPPSFC
>Tnig_CR649194_2
MKVFLALAGLLATC-LAQKPRACASPPFLTGQLTVSTQNEK-AWAYARYKYDAWGKRFRITEQGVYAN-KSFTFDVLLLYRKGVVYEIDRKNRCKKSPLKTDFHPIAIPKDANLLGQAILGSRGQGLLVNTWMGDLPDEGSTVTQFGCIPISTAVQNSQFGWILTSFFDNVIGITDPNCLNPPSFC
>Mmus_ENSMUSP00000002885
MPARAWLLGSLWVWCGLGMAQPCQAPQQWEGRQVLQSSGHN-NRAL--VSYDGLNQRVRVLDERKALIPCKRLFEYILLYKEGVMFQIEQATKCAKIPLVESWDPLDIPQNSTFEDQYSIGGPQEQILVQEWSDRRTARSGVYTAKDCYPVQETFI-RNYTVVMSTFFDVQLGIKDPSVFTPPSTC
>Xtro_XP_002939463_1
MMEAMTQCILLFILAESRGLTPCEAPLQWEGRIVLHNTGKN-TRAT--VTYDAILQRIRILEEKKSFVPCKRFFEYIFLYQEAVMFQIEQVTKCSKNTLTEPWDPYDIPENSTYEDQYYIGGPGDQIPVQEWSDRKPARKGVYTVKDCYPVQETYTKNDSMTTSTRFFDIKLGISDPSVFNPPSTC
>Omyk_45751001
MTHVVFAFCLGAVVLSYPETQPCLAPLQWEGRSVEHNTGRN-TRAS--VSYDAQNHRIRLLQQNKRHTPCQKYFEFIYLYNSGLLFQIEQKTKCSKIPLTQAWDPFDIPMNSTYEDQYFIGGPGDMIEVQEWSDRKPARKHLTSSDRHWM------------------------------------
>Drer_066787
MLVFVLWQVLCLSVGFRAAPQPCPAPLQWEGRTVEYDHGTG-RNTRAAVSYDAQNQRIRVLEQKTGHTPCKKFFEYIYLFKSGVLFQIEEITKCAKIALTEAWDPYDIPLNSTYEDQYFIGGPGDMIEVQEWSDRKPARKGVYTLKDCYPVQETYTKNSSVTTSTRFFDLQLGISDPEVFNPPSTC
>Trub_05327
MHPLMVFVAAAGASGPAGMGQPCLAPQEWEGRWVQYDHSTG-RNQRAIVSYDGLNQRIRVLQNHKKHTPCQKYFEYIYLYQSMVMFQIDQKTKCSKIALTEAWDPFDIPDNSTFEDQYIIGGPGDNVEAQEWSDRKPARQGVYTLKDCYPVQETYTRNSSVTTSTRFFNLQLGISDPNVFTPPSTC
>Tnig_CR703568_2
MLRLVVFLAAAAASGLGGTGQPCVAPQQWEGRWVQYDHSTG-RNRRAVVSYDGLKQRIRVLQKHKKHTPCQRYFEYIYLYKSQVMFQIDQKTKCSKVALTEAWDPFDIPDNSTFEDQYIIGGPGDNVEVQEWSDRKPARQGVYTLKDCYPVQETYTKNSSVTTSTRFFDLQLGISDPGVFTPPSTC
>Bgla_ES492027_1
MYSVLALTLLGAAVVYGQVPHHCFSPPQLTFRATQYNHEFT-TFRQFDAEYDAMGEKIAFDEVESGPAPGRQYYRIIILHRENIAYEYNRQTKCKKGQAGP-FFPFAVPENATFEAEFYVGGPGEEVEAVEWSDRSATA-GVFSRFNCYPLRSFFLNGRNNETLTTYFDLVQGIVDPQLFIPPQEC
>Acal_comp92402_c0_seq1
MLKLLLLAAFAAVSAFPSDPHHCFSPPELSFRAHQYNSQLT-TFRRFDAVYDVRNQREAALEVVKSAVPGKQHYWIILLHEEHTAYEINRITKCTKYKLGK-FHPFGVPQDAMFEAEFYLGGPGESIDAAEWSDRTTHK-GVFTKGNCYPIHTFLRNNHKNHTLTTFYDMTKGINRPELFDPPPEC
>Acal_XP_005099896_1
MLKLLFFALLGLTLSVADIPRHCFSPPELTFRAFQFDHEYT-TFNRFKAEYDVRDRRVAFLEEEKGPAPGKQYLWLMFLHEEKAGFEFNLKTKCKKFNPGK-FHHFGTPEGSKFEADFYVGGPGESIDAEMWSDRTDFK-GVFTKRNCYPIRTFTRNTHNNHTLTTINDLVEGIEDPGLFDPPKEC
>Scil_92940
MIRVAALLVCLATVVVSQRPEPCDTPLAWEARASAYDHGAG-QNNRFRISYDAVNKRRRILEEIDAFTPGREFYEYLEL-NEHKIYIINQATRCEVREDPY-FRMYEIPKNATFEGAHTIGFLDESFEVHEWSDRIAAGRGGFTARSCVPVSEVIFKTNITNSVTNFYDITGGISDPNIFIVPTAC
>Ocar_m306121g306121
MMKTALLACLALIT-YAQIPTPCETPPAWEGRSSAYDHGKG-IHNRFNISYDYANRRKRQVDEIDANLPGRQFHELLMLYPEGTFYEINLATGCNKTTPFFPWRPYEIPSDATFEGEYTIGGQCTITAV-EWSDRAGTSPGSFTADSCIPIREVIVNRAAGPDPIQFYDITAGIRNPNIWIPPPQC
>Lgig_151437
MKIV-IIVLAMATVAWAQLPSPCITPLEMTFRANQYNHEDD-IFNRYFIAYDAINKRQAIFEEENVIIPGRQFHEFLILNNENVMYDYNLKTKCTKSIPRP-WRNFAIPPNATFENEFSIGGPSEMVYAQEWSDRIPFRQGVFSLKDCYPIREVVI-ANSNITQTIFYDIVQGITNPDDFIPPTEC
>Hasi_105367_g1_i1
---------------------------------------------------------------------------------------FNLKTKCIKSVPRT-WRDFGIPPNATFENEYYIGGPGEEVFAQEWSDRIPFRQGSFTLNGCYPIHSLIIETPNDTVTMHFYDIVDGIPDPN--------
>Lana_comp128589_c0_seq1
MKPLVLALVLLVGIAHSQIPTPCFTPARWEARASVFDHNHG-IMEHYRFVYDAVMQRKVIFDN-ILLHPGRKRYEYLILNDVNVMYRIDRQSKCEKMFPGP-WRPYGIPPMATFKTEYEIGYPGEDFTAQEWIFKEKDSDGVYGLKYCFPVVETFFRNRSESNTVNFYDIASGIPDPTVFLPPSEC
>Lana_g10481_t1
MRTLILAVVLLAGIAYSQKPKPCITPPQWASRAFMFDHNYG-NMEYIRIVYDAIYRRKIVIEEDVVVRPGRRFYEYLSLNDVHELFKINLKTKCVKMRPRH-WRPFGIPPNSTFDNEFEIGGPGEAFTAQQWTDRIPGFKGVYSLKYCYPVHETFF-NRLNISESNFYDIVAGIPDPDMFIPPPEC
>Cgig_XP_011454660_1_Cgi30983
MKGVLVFLTAALGTTGAQEPKRCVAPSQFQARVVQLDYVEN-RVNRFMFNYDAVNKREAIFEELSEFTPGRRFYEYLVLANEGIEYKVDLRTRCTKAPARP-WRDIEIPPNATFVDEYTMGGPGENIVLQQWSDASPLRHISFTLNNCYLSSEDILGANVTDSISNFYNLVEGIPNPNVFVVPPSC
>Pfuc_1209_31521
MTRIAVLLAIFAWT-NAQAPSPCVAPTQFAARVSQYNHGTD-TINRFIMQYDASNERWVLFEEMDAFTPGRRFYEYLILTRENVEYKFDLRSHCTKAPARP-WRAFGIPLNGTFENEFTLGGPGEMFVAQQWSDRIPFRTVDVTLINCFPLKE-VLISNNNVTQTTFYDVLEGNPNPNDFVPPKEC
>Paus_GFSC01003525_1
MKVLSLLACVSIAVVYAQLPPKCSTPNQWSAYRVRHDPAQN-ISVHERYYYDRTLQRKRHDEEIFPKGQLGQHIQIFNFYTEKKEYRYNAASRCNVTTLQHDFRVYGVQPDDMFLGEFYIGAKEETILVTSWAGNRTESTTVWTMKGCLPVSETFFPNNQEVPEHDYYNVTVGVP-PEAFYLPPSC
>Bman_GFGK01011202_1
LFCIFFLGLILVNCDLSDKPEACKTPEQWQGSFYSYDSIKR-IRIIGNISYDAVNRRERIFQLFVLPQKN-QSYDMLYLYNQKTLQVNNLVRKCSKISLNRPWTDFGVLPNSIFFGSNYLGSDESGLKIQTWKDEFDDSDHVSTYKNCLPVFDNYI--TKDSSLHTYM------------------
>Scil_86964
MTVSATAVMLASLTSHAQV-VPCDSPVQWEAGYAMFNPREG-FTVHGRYSYDKLNLRKRRYEEVDDIMHPDQFLEVIELFKDEKRYVIDMRTRCHEEPLYHPFHDHDVPSGARLDGVRVLGCEEGYLNISQWSYRYVDRQGSFTFDKCIPTRSDAFSTTFGLIFEEFYDVVPGISDPNVFIPPAQC
>Scil_83742
MLCGTVLFLALAGLALGQ--EHCDSPPQWTSKNFYFSPAQG-QVVEAEYTYDKTNQRKSWRERDAG--PSAEPIHRIELGAERIEYVINERTGCIAYPLRFPFYAHDVPVNARFSGLFYVGSTEGSVELSSWNARLTG--GSFTSHGCIPY-----ASTFGIRFESIVDVSPGI-DPNDFIPPASC
>Scil_81382
MIRWLAVLAVVVAV-AAQRPEVCDSPAQWSANMVIFDPVEG-FAMDAKYYYDKTGLRKARIEQIDPGRNTTRYVHVIELFAEHKAYYIDLGTRCVERSLDRPFHPHDVPAEASFRGLFYIGSSDGHVEASAWDYYYSDRGGTFTTHGCIPLRSDHFHTTFGARFEEFFDVVPGISDPNVFVPPSNC
>Scil_75046
MWTTVLVVAGFSALAASQ--APCESPGQWDAHFSMFDPAQG-FYVNGDYHYDKTGMRKARFERVNEGVNSTRFVEVIDLYQEKKSYRIDVRTRCRVETIDYDFHAHDVPTGGRFRGLYYLGSEEGSIELSAWDFNWVTRGGSFTTHGCIPYHSNAFGSTFGARFESFWDVTPGLRDPNVFIPPPQC
>Scil_101243
MWTQVILAAVSALA-ASQ--TPCDSPAQWDAHVHMFDPDQG-FYVRGSYHYDKTGQRKARFEQVQEGTNSSEFVEQIDLYNEKKRYRVNVKTRCQVSTLDHPFHTHDVPTGARFRGLYYLGSEEGVVEMSQWDYLWSTRGGSFTTHGCI-------------------------------------
>Mbre_37575
MLRLVCCLAVLALA-AAQIPARCASPAQWSAQAFVRDSERG-ELIGTRYFYDAVNQRKARFDQ-VDADRNTSYFIVIELHQEGTEYIYDIQSRCKKQDLRRPFIPHSVVDNATYHGDYIIGSPDSGVEIEVWTHRFESEHGEFTRSHCFPVESHVE--GRGFFFVEFIDIVVGLPDPNVFIPPEEC
>Sros_EGD81317
MKLFVVLAACVAASAALTIPARCQSPKQFYGQVFAFEQHRS-GEVQGDYFYDETNRKARYERAHVNGSN--YRLHIIELFNEKKYYEINLDTDCRSGDLTAPFIPHGVVRNATFRGDFIVGTEGAGVEIELWTHEFQHEGGEFTRVACVPVRTTVQGEQGEFFTESFVDVVGGIPDPNAFVVPSSC
>Mbre_35848
MKGLALALACLACA-NA---QRCDMPQEFEARVVRFDPDRR-YRSYGAYAYDGVELRIWRREDITVGDSATDRVEVLELYKSQKAYVTNLTTGCTSYNINFPFRHHDINPNARFVGYETLGNSEDSITLSQWVAVNQTYHQTFTQE-CVPVRDDVMVPDSGFHYEEFTDVTLGVQDPNIWIPPADC
>Sros_EGD74288
MKVAVALALLGCTAASAQ--QKCKMPQQWEARSTRFDPNRR-YRTWGRYAYDGVNKRKWMLDMVVRGDIDHKRFMVLELYEEQEAYVTDLDTQCRVYNLTIPFHRHDINDDAEFIGYEILGSGEDSIQLSQWFTPNATYHQTFTMD-CVPVRDDHYAAATGFHYEEFSDVTIGISDPNVFIPNPAC
>Pmar_EW704883_1
MKLAVTLALLGAVAVFAQHERHCDAPSEFEAHAFQMAPKEE-FFRRGHFAYDSREERTSLFEEI-RNGTDDEFFHTIELFRERKAFRFNLKTKCTVQEIKHRFHRIEVPRDARFVGEAIIGTADSGLLTNHWAHENKQEKGVYTEAGCVPIMDDFADEQVGRVQT---------------------
>Mova_EC168837_1
--RPCSRLCSRLRSCPPRSSPPATCRRCGRAAASRSTPTSASARSLATRTMASTSERVSSRRSASADS-PTSAWTFLSCTPSVRATSPTWRPGALIYTIPPNFHRHDLPTNATFEGYETLGAYPDYLTLSQWIVANTSSWLTFTQNSCVPVRDDVWSNQTGFTYEEFSDVTLGLHDHNIFVAPQGC
>Mbre_FE893157_1
---------------------------------------------------------------------------------------PTANTRCTVYRIEHPFYHHDISPNATFTGYETLGSYPDQLTLTQWFDPRYSFEQTFTHD-CVPVRDDKMGDSFGFVYEEFADVTIGISNPNLFIPPQNC
>Mova_EC169393_1
--SAKAVTLVLAIAVSAQIQPTCKMPQVFEARMVSFDPNGR-YRLFSRYAYDGINLRKRIFEEVRFGSSPSQRYDVLELHQTKQAYVTNLGTRCLIYTINWPFIKHDIPTNATFEGYETLGAYPDYITLTQWVLPNAPGRLTFTQNGCVPVRDDFFNNATGFTYEEFSDVTLGLHDPNIFFPPSGC
>Mova_EC169122_1
--FKIAVVFALAFV-SAQIKPTCNMPQVWEGRRISFDPNER-FRTFSRYSYDGINQRKRIFEEVRFGSQPNQRLDILELYAQRAAYVTNLETRCLIYTIPPNFHRHDLPTNATFEGYETLGAYPDYLTLSQWIVPNTTSWLTFTQNSCVPVRDDFWSNQTGFTYXEFSDVTLGLHDPNIFFPPQGC
>Cint_XP_002128930_1
MKLL-VLFSFFACVAAAQ--TPCVSPGVFEAKAYAFDHHER-NFVIGKISYDENQERVRLVDAEYENS-NLGQYDTLYAFKEKTQYRVDMKTKCTKSPLTGDYFPFGIFPKSTYTGSFILGSPGTGVIVQEWYYKNADG-QLYTEHGCLPIQAIFIHDSAGEEIDYYMDVTLGVQDPAVFDVPKEC
>Ocar_m8062g8062
MVSEAAILVCCAHLVTSQEPQKCVSPLTLQGQERSLDLERR-FEREAIWVYDVSKEAVAWYETTELNSTGSAYHDIW-LWKERVWYRFDIRKSCTRHELTLPFAKLEIPPDAQFVESIYIGQPGEGLLANVWLAHGEDVFMIYTEVDCLAVQVTKF-RPTSVEHSVFSDLSTTITRPDLFIPPEEC
>Ocar_m306034g306034
MRTALFLASLACLV-AAQEPQRCIALPEYESRERSLDFERR-FEREALFGYDTANQRYYRYEELDINGTRAYYHDIYLHLEHA-HYRIDLRTKCTRYELTEPFEPIAVPIDAHFLESRYIGSPGAGVLANVWIGESEERGFAVTDKDCLPVHYSRFSSGGGQPRIYFFDITLGISKPDYFIPPTEC
>Sdom_GH571184_1
MNKLCLLFLVAAVSVAAQ--LKCETPKVWEARMVEVN--GR-FDRFARITYDAVNNRTRILEEILINDDSDEFYDEIFLHKQNMGYRLNLRTRCEKFPLREPFRTISAPPGSKLVGELEVGTPGAGVRLQVYEGDYERG-GEWLDHACLPVSDAFIRTDRRFSHWSFYDIVVG-DNPEHFVIPTEC
>Sdom_GH559389_1
MYCALVFIAVAVFSVSAQLPEPCKAPPAFYGKMVEFDSKRI-FNVFANFTYDAEGERVRIDESISKMEESREYYDIIVFFKERMEYKTNLKTKCIKSTLPDSFRPIEVPPGAMSRGAAIIGSQGIGVEVDLWSGATEEG-GSWTKVACIPVQDFRASPSGDLVRQSFYDIRLGY-DPNKFIPPSNC
>Scil_81637
MLARLSCCCVQQALARGPTPARCVSPATWEGR-CITSQVGQ-SEGFSLFSYDSSEERIAIKNELVEGD-KREFYEEIFLFKQKLGYKINLKTRCFNYTLLEPFRPIEVPTNATSRGEEYIGVPGASVLVTLWSADTTIG-GSWTAVDCIPVMDSYVSATKGFIHRTFYDVVIGIPNPDVFVPPGEC
>Cgig_XP_011413900_1_Cgi23412
MFLP-FTIGLLVGQIICQDPKPCTSPVTWECNEIKIDPARN-YVQRRRLSYDARNRRERRVETVEKGS-NKTFYDELILWNENKMYKLDLKTRCNTTVPHRGWIPRGTHPGDKFLSTNLVGAPKE--KLTVLQFVSNKTDTIVSSPDCIPIRTTIF-REQEIEIST-YDLSIGISDTKIWTPPKEC
>Pfuc_2366_22044
MYTLLCLVGLSVVV-LGQIPRACDSPPQWESREIRIDREQN-FEIRRLLTYDATNRRERRLEEIEIGS-NRTFVDEVILWNENVQYTLDLKTRCNKTVPYRPWRERGVPPGSRFDFEVVVGAENEHVNILYFSWNSTDGDGMVTSPNCVPIQNYHLSQKYGLEESTYYDVTVGIKDPMNFIPPEEC
>Pfuc_2366_22045
MTMYGLLLCLSVAV-FAQDPMPCNPPQQWEAREIRVDRQQN-FEERRRLVYDAANRRERRIEEVEVNS-TRSFYDELILWNENKQYRVDLRTKCNITEPYRPWHPRGVPPESKFEYEAVIGAPGESVTIQIFTWNSTDGDGLVTSPDCIPIQNVHASQKYGFEESSYYDLTAGISDPEAFLIPEPC
>Cgig_XP_011413901_1_Cgi23413
MFL--AVFCLSVAAVSAQAPVPCSSPPQWEAREIRVDPSQK-YEEKRFLVYDETMQRERIMTEIEIGS-EKEIYDILILHRENKMYIVDFKTKCNITAISRPFRPRGVIPGSKFDGEVVIGAPNEHVNVLAFSGNFTGEAGLVSSPDCFPIQNIHFSQKYGFEQSTYYDLKVGISDPELFIPPREC
>Cgig_XP_011413899_1
MYGLVALLVVIGAA-VAQVPQPCHSPPQWECREIKVDPQQK-FLERRRLVYDATNRRERRLEEIEIGS-DKSYYDQLILWNENKMYQVDLKTRCNVTVPYRPFFQRGTFPGEKFDYEGVIGGPNEHVTIQQFSMNTTGEYSIVSSPDCVPITNIHITTKYGFEQSNYYDISVGITDPMAFIPPKEC
>Scil_94850
MKVL-LVVALLVVVARSQVPEPCEAPNVWEGRVFEVVPSRR-FERFGKISYDKLGERFRIIEELNGGNTT-VRYDELYLHKEKIRYRFNLNTRCTKEALTEPFQPIEVVTGARFESELYIGSPGGSVAVDLFGGERTVEGATFTTVQCIPVTSAHVSPTYGFVHWNIYDVTLGISDPNVFIPRSEC
>Acal_XP_012942722_1
MYLALCLLLAVGAL--AQVPTTCPGPKQFEGRFQRYDRERR-GQVRGAMAYDETQRRVREFEDIDIAGKK-QAFDILRLYDQNVEYIVDRSTRCNITTPTRRFHPIGVPPDAKFIGEGVIGAVGESVTVATFEGTYEDAKVSVTYPDCFPVT-SGFKSANDTGFTSFYDLQAGISDPDLFFPPKEC
>Acal_XP_005107025_2
MYLALCLLLAVGAL--AQVPTTCPGPKQFEGRFQRYDRERR-FHVQGAMAYDETSKRIKEFEDESTSGNR-TVYVKLKLYMENKEYILDLKTRCNVTVPRHPFHPYGVPPGSNFQADAVVGAPGESVTVANFAYKMENATVSVSEPHCFPIS-HAYFSQEGLEVTNFFDGQEGISDPDAFQIPKEC
>Lgig_233898
MLRWLVCFSLLVCV-MSQTPRPCESPKAWEGDVHTFDESKK-FRRNARITYDEENIRIREVEELAIGSKD-DFFDVIRLYREGVEYRLNLRTKCNVTTLTRHFVPIGFPPNANFSDSFVIGIQDEEVSAISFDGVFEGVQGIVTTPDCYPVHLTTQSQQFGLAQSQYYNIKAGIPDPNVFIPPPEC
>Acal_XP_012939903_1
MLL--ILFCATLVVVYAQQPTPC------------------------RYKITTYNKLLYFTCTQN------------------KEYKINLKARCTVGALTRPFIHFGIPPDAKYTGTANVGPPDEHATVILFEGTDRESGGEVTSPDCVPVASGYYSNQTGYLHTSFYDITGGIPDPSVFIPPSNC
>Cgig_XP_011452851_1_5__Cgi33793
MFSV-VLISASLYRVDAQLSKPCESPKQWEGNVYTVDTKTN-IMRRARVVYDENAPRVRITEDISIGN-QVDFYDV--VYLHNVEYRLNLKTRCNVTALTRPFRQFGVPHDANFIGKATIGIPGENVVIENYNGQFRDGTGDVTYPDCIPVSRGVY-YESGLSLDRFYDIKVGIADPMVFIPHKEC
>Pfuc_2923_12316
--------------------------------------------------------------------------GISFHHAAGKEYSLNLRTRCNVTNLTRPFRPYGVPPFANFSGEASIGAPGESVIIEHFTGKFEDGTGDVTYPDCFPVNRGAFNNEMGFVMETFFDINIGIADPSVFIPPSEC
>Pfuc_970_01292
MIALLAVCLLAVSV-TAQAPRPCQSPKQWEGRVFTVDRSKQ-FERYGKISYDEYAPRFRIIEEEREGS-TEEFYDRLYLHNVGKEYSLNLKTRCNVTSLTRPFRPFGVPPEAKFTGEATIGAPGESVVIENFDGEFSDGDGDVTYPDCVPVANGVFSKEFGFVMNSFFDINVGIADPMVFVPPPEC
>Cgig_XP_011452850_1_XP_0011414820_3__Cgi33793
MIRFVVLSVLLCVV-SAQLPRPCESPKQWEGKVITVDRKEN-FFRAGRISYDEYAPRFRIIEEEAVGK-QVDYYDVLYLHNVGKEYRLNLKTRCNVTALTRPFRPFGVPPMANFTGEATIGAAGENVVIENFNGQFTDGTGDVTYPDCIPVSNGFFNNDIGFAMNTFFDINIGITDPMVFIPPREC
>Lgig_233900
MKYLLLALTVTAVA--GQLPLPCTSPRQFESRFARFDREKN-FQEFAKVSYDEDQKRVREIEEVAI-GSTKDYYDVLYLHNIGIEYRFNLRTRCNVTTISKTFIPFSVPGFAKFAGQGNIGVTNEHVDIQLFEGKTPEGHISVTSPDCFPVNFGYYSPTVGYDHRNFYDVTVGIRDPNVFIPPSEC
>Hasi_63026_g1_i1
---------LLAAVALAQQPHPCESPRQFEGRFSIYDEDRQ-FRAFGRFAYDDTNRRFREIEEMEIGR-DREYYDRLYLHNLNLEYRLNLRTRCTVTTLTRPWIPFAVPKDARFRGEGVIGAPDEHVTIANFDGTLDGNPIIATVEDCVPVTGGFYSNSTGGVLRQFYDITLGLRDPDAFIPPQEC
>Lgig_218124
MKVL-LVFCVAVVSVLSQTPNPCVSPKQWEGRLFRYDRSKN-FLQRARISYDELDRRVREVEEIEIGQ-TRDYYDVLYLHNIGIEYRLNFRTKCTITPLTRPFIPAGLPEDAKYRGEATIGPPDEHLTAVLFDGEFEGNPGAVTYPSCAPIETGFYSNRTGTVHSTYFDITLGITDPSVFIPPSEC
>Hasi_39352_g1_i1
MLV--LLLALSAAAVLAQEPRPCQSPRQFEGRLARIDRSRG-FAVFAHFSYDEDDRRIRESEEVDIGS-TTDYFDVLYLHNIGKEYRYNYRTKCTVSDLTRPFIPFGVPPDARFRGEGSIGAPDEHVTAVLFEGEFESNPFVVTSPDCFPIEMDFYSNRTGAIRTTFYDITIGIHDPSRFIPPPEC
>Avir_FK743051_1
MYAFAALLVFAVVV-SGQRPEPCEAPRVWEGRIFQVDHSKN-FSVLGKLSYDALNERVRIIEDVDLS-GKRHFYDYIILYREQRVYRIELGTGCVVSEFKEPFRPVEIPRDAKFATEAYIGAPEAGVLVNIFYGKGERKGATVTAEGCVPVSDVTYTQRTGAIHSSFFDIVLGIEDPERFVPPRSC
>Eaip_JV101848_1
MYFLASIFAVLALA-SAQRPEPCESPPEWTGRMFQYDRSKN-ISLLGKVSYDEINQRVRVIEEVDVS-GKKSFYDYIVLYREAVVYRIELRTGCTVHEFHEPFRPAQVPRDAKFAIEAYIGVPGTGVLVNTFYGEVKERDTTVTSEGCIPVSSIAYSKETGAIHSSFFDVMGGV-DPERFIPPSDC
>Ocar_m306069g306069
MKVFIFLVVVVAAV-YAQ--TPCNPPLQWESQEHRFSEQYG-YFIRRKLSSDEINLRERRIEEVDNFFNHSDFFDELFLYKERVYYQLNLRTRCEKRPLLEPFHTHGVPPNVTGAGQSYIGTPQAGLLTNAYKGYTERG-GVFTAVGCLPVYHTYF-STQGYTNSFYYDIVGGISDPNVFIPPPEC
>Rsoc_GDRD01019755_1
MLT--ILLLCLLGFAAAQQPRPCTTPPQWEGRIYDSNEKQK-ASLRGRISYDSVYHRSRIVDDLQIGT-EEIANDILSLYDARIEFDYNFKTKCTRREITEPWRDFGILPDATSYGEAYIGSPDTGLLITIWGGNFTLPNGTWTYRGCLPVSRTTYSEKYGNEVLSFYDLTVGISDPNVFIPRSEC
>Rsoc_GDRD01016979_1
MLV--ALVLCLVGIAAAQVPAPCTSPPQWEGRVFEINEEQK-FSLGGRLSYDSLYHRDRFVEEVDEGG-EQNVYDRLSLYDQKIEYVYNFKARCTRQPLTRPWRDFGIRPTDTSYGEAYIGSADTGLLVTIWAGNFTLPSSTWTYRGCIPVSRTSFSPKFGVSHLSFYDVTAGISDPNVFIPHREC
>Rsoc_GDRD01016978_1
MLV--ALVLCLVGIVAAQRPIPCTTPSQWEGNVYDVNEEQK-FRLNGRLSYDAVYHRERIAEDIEEGS-QDDFFERLALFESQIEFVYNFRARCTRQPITRQWRDFGIRPTDTSYGEAYIGSPDTGLLVTIWAGNFTLPSSTWTYRGCIPVSRTSFSPKFGVSHLSFYDVTAGISDPNVFIPHREC
>Rsoc_GDRD01023255_1
MLA--ILLLCIVGFVAAQQPQPCVTPQQWEANIFDYSEPNR-FMVRGRLSYDATNHRERLLEEVEVGD-DREYYDVIALFDLQTEFIYNYKAHCSRQPLTRPWRDFGIRPDARSFGEAYIGTPGLGLLVTMWGTNHTTPTGTWTYRACLPVSFISHSTQMGRTQSSFFDIVAGISDPNVFIP----
>Rsoc_GDRD01014460_1
MLS--IALLLLVGLVVAQQPRPCTSPSQWEARIISHINNEN-ITVQGKLSYDSVYQRERFIEQVVIG--DDYYYETIALFQVRLEFVINLTARCSRLPLTRPWRDFSIRPDAHSYGEAYIGSPSTGLLITLWGGNYTTPSGTWTYEACLPVSHTSIHPKYGITHDSFYDVSGGISDPNVFIPPREC
>Bman_GFGK01009771_1
MSCLISLALAFSSV-LGQLPVPCTSPPQWEARVYSYDSFQK-DTILARITYDSVYKRERIIEEYKLGD-QDDYYDVLYLHSQQIEYRYNFKTKCKKQSITRPWRDFGVPSNATSYGESYIGSPNANVLITSWGKEFTDEKGAWTLEGCLPIYSHYFSKADNINTHTFYDIVPGIDNPNVFIPRKEC
>Rsoc_GDRD01000527_1
MNQILLGLALIVAV-TAQVPVPCTTPMQWEGRIMEYNEQQQ-YFLRGRLSYDAQYKRER-LIEDSQLGKDEERYDILSLWNQKVEYQFNLKTRCVKQPITRPWRDFGINPNSTNYGESYIGSPNANILSTIWAGNFTTPDSVWSLEGCLPIHQRFDSQKNGHTDVTFLDITPGIQDPSVFIPRQEC
>Rsoc_GDRD01003842_1
MNKIIIALLVVAAV-SAQKPVPCDTPSQWEGRVFEHDYKLQ-YELRGHYSYDAIYKRERTIEEQILGS-DDEFYDVLRLFNQQVEYQFNLKTRCTKQPLTRQWRNFGISANDTNFGESYIGSPGANMLTTLWGGNYTDSQGIWSYEGCLPVQWMSDSDKNGHFSAAFFDITPGIEDPTVFIPRREC
>Cowc_30864
MFKVTAVLALACLA-LAQEHQRCIAPSQFESRIVEVDPSKQ-FELRGKLVYDAHNQRTATIEEVVVGSQKPAFYHTITLHQLGAQYNINLQTKCKIQTIPRQWRPFEIPHNSTFYGGVIVGTADSGVEVDLWGGHTESGDGAFTSRICIPVSDSVRGDKIGFVHTSFFDTVLGISDPNVFIPPSNC
>Ngen_GFRY01094787_1
-------------------------------------------DLRGRVSYDLENRRERIVEEIVIDG-KKEFEDVLYLHREETEYRLNIGTKCTKRHISRNFPPLEVPANATFYGEYYIGTPFESVRVSVYGHNGNNTRSQWSHPSCLLLFYSAYNPRYGFITGSYYDITLGISDPDVFIPPREC
>Paus_GFSC01069802_1
MKFL-LVLAAIVAATAAQAPKPCVTPPEWEAREMRMRHPHH-QTTFAKISYDAINQRIRRVEAIMPSFKHEEFFDELFIFKEKKGYRMNLKTKCKVFDLKESFHAAQVPYNATSFGEAYVGTEREGVLVTLWGGKTPRGHGAVTHPDCIPVAYGFRTKRRGHHTT-LFDVTLGISDPNVFIPPREC
>Ngen_g33186_t1
MRAIVLVFSLVAVA-YAQIPTPCFAPPEFEARIIEDDFHKN-FTLRAKMSYDAYNRRARMVEEVNLH-DKRDFYDTLYLANVRMEYALNLRTKCVKRPISREFRDIQIPRNATFYGELYLGDTQS------WGGKTRDGGLLWTIRDCLPITETYYSTKLSFVHTTFYDVTIGISDPNVFIPPMEC
>Lana_g5791_t1
MKVL-LLFSVFLVAAWAQQPVPCEVPNTWHATQIQMDITKK-FAERAHISYDAINQRIRKVEEVYFNE-DREYYDVLWLHNEGMEYRLNLRTKCNVTALTRPFRKIGIPANAKSGGEAYIGSANDGVLVSLWSETTEQGAGSWTYPACVPVSDYFYDSSVGLVQTHFYNVEVGISDPNRFIPPMEC
>Skow_284005061
MKLVLALLCVVGVV-YGQVPRPCLAPPLWEGKIVEIDPSKK-FETRARVAYDAYNERFHSIEEVNLN-DKKEFYSSLFLHKERKEYNLNLKTGCTSKELTRPFHYIGIPENATFYGETIIGSPGEGVTVQLWGGTTSEGSGTWTVRGCIPVHDSYFSEHTGFISTSFFDVVAGIHDPEVFIPPKEC
>Paus_GFSC01046234_1
MKVAIVFLAVIVAV-YSQTPKRCKAPPLWEAREMVVDPMKK-FEVISKFSYDELGFRNRRIEEVRD-EEGRDYYDTLYLHNIGKEYRLNLKTRCEVREITWPFHYIAVPDNATNYGEAYIGTPGEGVLVTFWGGQDSRGDGTWTYPACIPVSDAFYSNRTGFVHASYFDVTVGVSDPNVFIPPKEC
>BBel_238950R_manual_curation
MKTLLLFLFVAVAAVYSQVPERCEAPQAFESKIGRLDTIRG-FFLRAKVSYDARNMRTRVIEEVETREERDDV-LYLHNTQPGKEYRFNLKTKCETTMLNTTFRRFEIPDFARPLGEFTVGTPGEGVDVTLWGGRTEDGAGVFTLAGCVPVNDRYIRNATSFDNIEFYDVTLGIANASVFIPPHEC
>Bbel_238960Ra_manual_curation
MKVLILLVLASAA--YGQVPEPCSTPSVFESNVGVQDFERG-IFVRAKLSYDRYNMRIRRIEEVESRTDKEDI-LYLHNTMPGKEYRFNLRTKCETRELNYPFRPFEVPENANHFGDFTVGTPHEGVVVSMWGERNQQEGGVFTYTGCVPVNDMFYSNRTGRVTTEFFDVTLGLSNPDVFIPPREC
>Bflo_BW711493_1
MKVLLLLL--LAAAAYGQVPEPCRAPSDFESNVGIQDSTRG-FYVRAKLSYDSRNMRIRRIEEVESRTGKEDV-LYLHNTMPGKEYRFNLRTKCETRELNYPFRPIEIPMNATHMGDFTIGTPHEGVEVSLWGDRNQEEGGSFTSTGCVPVNDMFYSNRTGRVTTEFFDVTLGISDANVFIPPREC
>Bbel_239010R_manual_curation
MKLLVFLVAACAVV-YGQEPQPCVAPKLWEARMSRIDPAKR-FYERARISYDAINRRVRIIEEVNIK-EQRDFFDVLFLHEVGKEYKFNLRTKCAVSAIAEPFRPFEVPPNATSFGESYIGTPGEGVLITLWGGEVEQPAATFTNSGCVPVEDGFCTERFGCVHTAFYDVVAGISDPNVFIPPREC
>Bflo_BW704466_1
MKVLLFLVAAIAVV-YGQAPQPCIAPKLWEARMSRIDPSKR-FFERARISYDAVNQRVRVIEEVNIK-EQRDFFDVLYLHQVGKEYRYNLKTKCEVKQLAEQFRPFEVPANATNFGESYIGTPTDGVLITLWGGEFRGG-AAFTNSGCVPVEDGFCTERIGCVHTSFYDVVAGISDPDVFIPPKAC
>Bflo_BW697992_1
MKTLLLFSAVCLAVAHSQILEPCSPPPLWEARVSRIDPTKR-FSERAKLSYDGANRR-VRRIEEVNLLEDKEFFDVLYLHEPGTEYRLNLKSKCEKRELSEPWRPFEVPSNSTFLGESYVGTPGAGLLTELWERTFETGDGAYTVEGCIPIQEEFYSNRTGLVSTFFFDVTGGISDPNIFIPPREC
>Bbel_238960Rb_manual_curation
MKTLLLFATVCLAVAYSQVLEPCAPPPLWEARISRIDPVKK-FSERAKVSYDAANRR-VRRIEEVNLLQDKEFFDVLYLHEPGTEYRLNLKSKCEKRELTEPWRPFEVPPNSTFLGESYIGTPGAGVLTELWENTFESGDGVYTKEGCIPIQEEFYSNRTGLVMTLFFDVTSGISDPNIFIPPREC
>Bflo_BW700359_1
MKTLLLFATVCVAVAYSQVLEPCMAPDLWEARVSMIDPEKR-SSVRARMSYDATNGR-VRRIEEVNLLEDKEFYDVLHIHEPGTEYRLNLKTKCQKREMSDAWRPFQVPPNSTFLGESYIGTPGAGVLTELWSVTFDDGAGVYTVEGCIPIQEEYYSNRTGLVSTFFFDVTAGISDPNVFIPPREC
>Bbel_238980R_manual_curation
MKTLLLFAAVCVTVAYSQVLEPCAPPPLWEARVSRIDPEKR-FSERARMSYDATNRR-VRRIEEVNLLEQRDFYDVLYIHEPGTEYRLNLKTKCEKRELSEPWRNFQVPPNSTFLGEGYIGTPGAGVLTELWSNTFESGDGVYTVVGCLPIQEEFYSNRTGLVST--LDVTGGISDPNVFIPPREC
>Bbel_238970R_manual_curation
MKTLVLFFAVCVAVAYSQKPEPCAPPSLWEARISRIDPEKR-FSERAKISYDATNRR-IRIIEEVNLLLEREYYDVLFIHEPGTEYRFNLKTKCNKREISDPWRPFQVPPNSTFLGESYIGTPGAGVQTQLWERGFEGGDGVYTVVGCIPIQEEFYSRRTGLVTSTFFDVTGGIADPNVFIPPREC
>Bflo_FE593910_1
MKTLLLFSAVCVAVAYSQVLQPCSPPSLWEARVSRIDPEKR-FAERARISYDATNRR-IRLIEEVLIRDDKDYFDVLFIHEPGTEYRFNLKTKCQKREIADAWRPFQVPPNSTFLGEGYIGTPGAGVLTQLWSNTFENEDGVYTAEGCIPIQEEFYSRRTGLVSSTFFDVTAGISDPNVFIPPREC
>Cscu_JG445167_1
MATRTPLLLYLWVSCASA--DVCL-PDLWEGEFISVSPFHF-AQGT--TAIDVKGQRISNLYVKKNHHHD-SGKRVIADFKKGTIYIIFLDDKCVKKPIRGPFAPSCSKD-AKLVRNITIGG---KLDVNVYKVLMSHGTVALAEGSNLPVSVFLF-----FLEVE-YNVHEKIDDTSIFDIPAEC
>Knit_kfl00008_0110_v1_1
MKGAQVLLAFATAAGAAASARVCV-PDHWQGLSFTRVEGKG-KMILAKSAVDVDSQKAASEFIAFGGHHHHHRAKVIADFSKEKVYITYHGDSCKVKDFDHPSTMLCLPEKAKKGGTIVVGG---SLDVDMYFIKAKKAIVSLTSESNIPVSNAAK--KCHSAVHTYFNITKDI-DEGFFDVPASC
>Ngru_EFC42264_1
MIKIVTALFALACLIVFASAQHCF-DKSFQTRVRVFEPKRD-FFDTQTMYVDADAGLTRIDMLVREPVSRNVSVYLNYNTMKSYTYDIVT-GTCNVIVLSQPQQPFCISSNATYARSDVLGG---TLKVDVYEEKVFGFQAKIANT-NIPVS-ITKGVGSGYVIEEFFNWIHQK-ASAVFTLPAAC
>Smar_EC826184_1
MKILIIFLLLIITIYCK---QHCF-TDAFITKVAIIEPKRD-FDDVSSIWFDSETNKERIDFQIYEPQRKLYQLFLRYDLKKGYEYDPEE-EVCKSFDLTGNLPPFCLTENATLTGHQTIGG---SLECEVWQEEVQKTNVRLANPQC-PVN-IAYNPERGHEFQEFWNWLSYGSDQSVFDIPAAC
>Ngru_EFC38746_1
MKIISVVLALIATFAYAQQ-QHCI-SKAFITSAVVIDASKA-FDDIERIWYDAATNKQRTDIETFQPARKSISLYFRHDLQTGYEYDKLT-GTCKSFPINGQLQPFCLAQNAVLNGTVTIGG---SLKCSVWNEALRGFNIRLANPNV-PVN-ITKGGRIGTAFQEFFNFQAYSTDQSVFNVPTSC
>Ngru_EFC43619_1
MKSIIVTLLLIASVCFVSAAQHCL-SNQFTASILLMDPKKR-YDDFHKVYFDEYSQQQRIDIHELDPNDKHVSIFLKHNIAKMYIYDQTA-NTCTSHPLEGKLPAFCLANNATKVDQITIGG---SLKADVWEEKVFGWTSRLAAD-YIPIN-LSKGHLNNHIFEEWLDVKNTIESPAVFQLPTAC
>Smar_EC822597_1
--HEVILIISSIFA--K---EHCL-DNVFQFKSIVMDPNKK-LYDTNHNYFDFNLKKERVDIYQFEPLEIHEDIYLYYDKKIMYIFSHNT-GICTKRELKHEMQKFCLLKNATITDQIIYGG---TLHADVWQETDGQFRLRVAAG-GAPIS-FSKVGTGDTVYQEFHDYFKTIEDPFVFNLPDAC
>Smar_EC819304_1
--------------------------------------------------------------------------------------------------IKWDMQKFCLMKNATIIDQIVLGG---SLKANVWEEIDGQFRLRLGEV-GAPIN-FSR-GTGDAVYQEFFDYVKVIADPHIFDLPEEC
