# Supplementary material for: The evolution of ependymin-related proteins
Source: BMC Evol Biol. 2018 Dec 4;18:182. doi: 10.1186/s12862-018-1306-y (PMC6280359; doi:10.1186/s12862-018-1306-y)
Supplement: Supplementary file 10 — Sources of sequence data used in this study. Description of Data: Excel file providing details of data sources, including web link and references, if applicable. (XLSX 65 kb) [file 12862_2018_1306_MOESM10_ESM.xlsx]

## Sheet: Sheet1
Species name	Data type	Data used	Link (current as of April 2018)	References
Acanthamoeba castellanii	Genome - predicted proteins	PRJNA66753	https://www.ncbi.nlm.nih.gov/bioproject/?term=PRJNA66753	Clarke M, et al. (2013) Genome of Acanthamoeba castellanii highlights extensive lateral gene transfer and early evolution of tyrosine kinase signaling. Genome Biol 14(2):R11
Acanthamoeba castellanii	NCBI ESTs		https://www.ncbi.nlm.nih.gov/nucest/?term=Acanthamoeba+castellanii
Acanthaster planci	Genome - predicted proteins	OIST genome gbr-cotsv1.0.EVM2.prot	http://marinegenomics.oist.jp/cots/viewer/info?project_id=46
Acropora digitifera	Genome - predicted proteins	adi_aug101220_pasa_prot	http://marinegenomics.oist.jp/coral/viewer/download?project_id=3	Shinzato C, et al. (2011) Using the Acropora digitifera genome to understand coral responses to climate change. Nature 476(7360):320-323.
Acytostelium subglobosum	Genome - predicted proteins	PRJNA280978	https://www.ncbi.nlm.nih.gov/bioproject/?term=PRJNA280978	Urushihara H, et al. (2015) Comparative genome and transcriptome analyses of the social amoeba Acytostelium subglobosum that accomplishes multicellular development without germ-soma differentiation. BMC Genomics 16:80
Acytostelium subglobosum	NCBI ESTs		https://www.ncbi.nlm.nih.gov/nucest/?term=Acytostelium+subglobosum
Aeschynomene indica	NCBI ESTs		https://www.ncbi.nlm.nih.gov/nucest/?term=Aeschynomene+indica%5Borgn%5D
Alatina alata	NCBI TSA database	PRJNA312373	https://www.ncbi.nlm.nih.gov/bioproject/PRJNA312373	Lewis Ames C, et al. (2016) A new transcriptome and transcriptome profiling of adult and larval tissue in the box jellyfish Alatina alata: an emerging model for studying venom, vision and sex. BMC Genomics 17:650
Albugo candida	NCBI ESTs		https://www.ncbi.nlm.nih.gov/nucest/?term=Albugo+candida%5Borgn%5D
Alexandrium minutum	NCBI ESTs		https://www.ncbi.nlm.nih.gov/nucest/?term=Alexandrium+minutum%5Borgn%5D
Allomyces macrogynus	NCBI ESTs		https://www.ncbi.nlm.nih.gov/nucest/?term=Allomyces+macrogynus%5BORGN%5D
Allomyces macrogynus strain ATCC 38327	Genome - predicted proteins	PRJNA20563	https://www.ncbi.nlm.nih.gov/bioproject/?term=PRJNA20563
Amoebidium parasiticum	NCBI ESTs		https://www.ncbi.nlm.nih.gov/nucest/?term=Amoebidium+parasiticum%5Borgn%5D
Amphimedon queenslandica	Genome - predicted proteins	Aqu2.1_Genes_proteins	http://amphimedon.qcloud.qcif.edu.au/downloads.html	Fernandez-Valverde SL, Degnan BM (2016) Bilaterian-like promoters in the highly compact Amphimedon queenslandica genome. Sci Rep 6:22496.
Anemonia viridis	NCBI ESTs		https://www.ncbi.nlm.nih.gov/nucest/?term=anemonia%5Borgn%5D
Anncaliia algerae	Genome - predicted proteins	PRJNA188095	https://www.ncbi.nlm.nih.gov/bioproject/?term=Anncaliia+algerae+PRA339
Aphanomyces astaci	Genome - predicted proteins	PRJNA264335	https://www.ncbi.nlm.nih.gov/bioproject/?term=PRJNA264335
Aplysia californica	Genome - predicted proteins	PRJNA209509	https://www.ncbi.nlm.nih.gov/protein?linkname=bioproject_protein&from_uid=209509
Apometra (Aporometra) wilsoni	SRA transcriptome - in-house assembly	SRX1625091	https://www.ncbi.nlm.nih.gov/sra/?term=SRX1625091	O’Hara TD, et al. (2014) Phylogenomic resolution of the class Ophiuroidea unlocks a global microfossil record. Curr Biol 24:1874-1879
Aspergillus niger	Genome - predicted proteins	Aspergillus_ni7_GeneCatalog_proteins_20131226.aa	http://genome.jgi-psf.org/pages/dynamicOrganismDownload.jsf?organism=Aspni7	Andersen MR, et al. (2011) Comparative genomics of citric-acid-producing Aspergillus niger ATCC 1015 versus enzyme-producing CBS 513.88. Genome Res. 21(6):885-97.
Aspergillus niger	NCBI ESTs		https://www.ncbi.nlm.nih.gov/nucest/?term=Aspergillus+niger%5Borgn%5D
Asterina (Patiria) pectinifera	SRA transcriptome - in-house assembly	SRX445871	https://www.ncbi.nlm.nih.gov/sra/SRX445871/	Reich A, et al. (2015) Phylogenomic analyses of Echinodermata support the sister groups of Asterozoa and Echinozoa. PLoS ONE 10(3):e0119627.
Aurelia aurita	NCBI TSA database	PRJNA252562	https://www.ncbi.nlm.nih.gov/bioproject/PRJNA252562	Brekhman V, et al. (2015) Transcriptome profiling of the dynamic life cycle of the scypohozoan jellyfish Aurelia aurita. BMC Genomics 16:74
Aureococcus anophagefferens	NCBI ESTs		https://www.ncbi.nlm.nih.gov/nucest/?term=Aureococcus+anophagefferens%5Borgn%5D
Babesia bovis	NCBI ESTs		https://www.ncbi.nlm.nih.gov/nucest/?term=Babesia+bovis%5Borgn%5D
Bangia atropurpurea	NCBI ESTs		https://www.ncbi.nlm.nih.gov/nucest/?term=Bangia+atropurpurea%5Borgn%5D
Batrachochytrium dendrobatidis	Genome - predicted proteins	batrachochytrium_dendrobatidis_1_proteins	http://www.broadinstitute.org/annotation/genome/batrachochytrium_dendrobatidis/MultiDownloads.html
Bigelowiella natans	NCBI ESTs		https://www.ncbi.nlm.nih.gov/nucest/?term=Bigelowiella+natans%5Borgn%5D
Biomphalaria glabrata	Genome - predicted proteins	Peptides BglaB1.5	https://www.vectorbase.org/organisms/biomphalaria-glabrata	Giraldo-Calderón GI, et al. (2015) Whole genome analysis of a schistosomiasis-transmitting freshwater snail. Nat. Comms. 8:15451
Biomphalaria glabrata	NCBI TSA database	PRJNA264063	https://www.ncbi.nlm.nih.gov/Traces/wgs/?val=GBYV01
Blastocystis hominis	NCBI ESTs		https://www.ncbi.nlm.nih.gov/nucest/?term=Blastocystis+hominis%5Borgn%5D
Bodo saltans	Genome - predicted proteins	PRJEB10421	https://www.ncbi.nlm.nih.gov/bioproject/?term=PRJEB10421	Jackson AP, et al. (2016) Kinetoplastid phylogenomics reveals the evolutionary innovations associated with the origins of parasitism. Curr Biol 26(2):161-172
Brachionus manjavacas	NCBI TSA database	PRJNA368952	https://www.ncbi.nlm.nih.gov/bioproject/?term=PRJNA368952	Gribble KE, et al. (2017) Genome-wide transcriptomics of aging in the rotifer Brachionus manjavacas, an emerging model system. BMC Genomics 18(1):217
Branchiostoma belcheri	Genome - predicted proteins	Branchiostoma.belcheri_v18h27.r3_ref_protein	http://genome.bucm.edu.cn/lancelet/download_data.php	Huang S, et al. (2014) Decelerated genome evolution in modern vertebrates revealed by analysis of multiple lancelet genomes. Nat Commun 5:5896.
Branchiostoma floridae	NCBI ESTs		https://www.ncbi.nlm.nih.gov/nucest/?term=branchiostoma+floridae%5Borgn%5D
Brugia malayi	Genome - predicted proteins	PRJNA10729	https://www.ncbi.nlm.nih.gov/protein?linkname=bioproject_protein&from_uid=10729	Ghedin E, et al. (2007) Draft genome of the filarial nematode parasite Brugia malayi. Science 317(5845):1756-60
Brugia malayi	NCBI ESTs		https://www.ncbi.nlm.nih.gov/nucest/?term=Brugia+malayi%5Borgn%5D
Caenorhabditis elegans	Genome - predicted proteins	GCA_000002985.3	ftp://ftp.ensemblgenomes.org/pub/metazoa/release-38/fasta/caenorhabditis_elegans/pep/
Capitella teleta	Genome - predicted proteins	FilteredModelsv1.0.aa	https://genome.jgi.doe.gov/portal/Capca1/Capca1.download.ftp.html	Simakov O, et al. (2013) Insights into bilaterian evolution from three spiralian genomes. Nature 493(7433):526-531
Capsaspora owczarzaki	Genome - predicted proteins	capsaspora_owczarzaki_atcc_30864_2_proteins	http://protists.ensembl.org/info/website/ftp/index.html	Suga H, et al. (2013) The Capsaspora genome reveals a complex unicellular prehistory of animals. Nat Commun 4:2325.
Capsaspora owczarzaki	NCBI ESTs		https://www.ncbi.nlm.nih.gov/nucest/?term=Capsaspora+owczarzaki%5Borgn%5D
Catenaria anguillulae PL171	Genome - predicted proteins	PRJNA330705	https://www.ncbi.nlm.nih.gov/bioproject/?term=PRJNA330705	Mondo SJ, et al. (2017) Widespread adenine N6-methylation of active genes in fungi. Nature Genetics 49:964-968.
Chaetosphaeridium globosum	NCBI ESTs	PRJNA51161	https://www.ncbi.nlm.nih.gov/bioproject/?term=PRJNA51161	Timme RE, et al. (2012) Broad phylogenomic sampling and the sister lineage of land plants. PLoS One 7(1):e29696
Chlamydomonas reinhardtii	Genome - predicted proteins	PRJNA12260	https://www.ncbi.nlm.nih.gov/bioproject/?term=PRJNA12260	Merchant SS, et al. (2007) The Chlamydomonas genome reveals the evolution of key animal and plant functions. Science 318(5848):245-50
Chlamydomonas reinhardtii	NCBI ESTs		https://www.ncbi.nlm.nih.gov/nucest/?term=Chlamydomonas+reinhardtii%5Borgn%5D
Chlorokybus atmophyticus	NCBI ESTs		https://www.ncbi.nlm.nih.gov/nucest/?term=Chlorokybus+atmophyticus%5Borgn%5D
Chondrus crispus	NCBI proteins		https://www.ncbi.nlm.nih.gov/protein/?term=Chondrus+crispus%5Borgn%5D
Chrysochromulina sp. CCMP291	Genome - predicted proteins	PRJNA263501	https://www.ncbi.nlm.nih.gov/bioproject/?term=PRJNA263501
Ciona intestinalis	Genome - predicted proteins	PRJNA187185	https://www.ncbi.nlm.nih.gov/protein?linkname=bioproject_protein&from_uid=187185	Di Falco F, et al. (2016) Molecular characterisation, evolution and expression analysis of g-type lysozymes in Ciona intestinalis. Dev Comp Immunol 67:457-463
Ciona intestinalis	NCBI TSA database	PRJNA248170	https://www.ncbi.nlm.nih.gov/Traces/wgs/?val=GBKV01
Clytia hemisphaerica	NCBI ESTs		https://www.ncbi.nlm.nih.gov/nucest/?term=Clytia+hemisphaerica%5Borgn%5D
Coccomyxa subellipsoidea	NCBI ESTs		https://www.ncbi.nlm.nih.gov/nucest/?term=Coccomyxa+subellipsoidea%5Borgn%5D
Coccomyxa subellipsoidea C-169	Genome - predicted proteins	PRJNA221161	https://www.ncbi.nlm.nih.gov/bioproject/?term=PRJNA221161	Blanc G, et al. (2002) The genome of the polar eukaryotic microalga Coccomyxa subellipsoidea reveals traits of cold adaptation. Genome Biol 13(5):R39
Coleochaete scutata	NCBI ESTs		https://www.ncbi.nlm.nih.gov/nucest/?term=Coleochaete+scutata%5Borgn%5D
Coprinopsis cinerea	NCBI ESTs		https://www.ncbi.nlm.nih.gov/nucest/?term=Coprinopsis+cinerea%5Borgn%5D
Coprinopsis cinerea okayama7#130	Genome - predicted proteins	PRJNA1447	https://www.ncbi.nlm.nih.gov/bioproject/1447	Stajich JE et al. (2010) Insights into evolution of multicellular fungi from the assembled chromosomes of the mushroom Coprinopsis cinerea (Coprinus cinereus). Proc Natl Acad Sci U S A 107(26):11889-94
Crassostrea gigas	Genome - predicted proteins	PRJNA70283	https://www.ncbi.nlm.nih.gov/protein?linkname=bioproject_protein&from_uid=70283	Zhang G, et al. (2012) The oyster genome reveals stress adaptation and complexity of shell formation. Nature 490(7418):49-54
Crassostrea gigas	NCBI TSA database	PRJNA301543	https://www.ncbi.nlm.nih.gov/Traces/wgs/?val=GECI01	Lim, H-J, et al. (2016) Transcriptome profiling of the Pacific oyster Crassostrea gigas by Illumina RNA-seq. Genes & Genomics 38(4):359-365
Crateromorpha meyeri	NCBI ESTs		https://www.ncbi.nlm.nih.gov/nucest/?term=crateromorpha+meyeri%5Borgn%5D
Cryptomonas paramecium	NCBI proteins		https://www.ncbi.nlm.nih.gov/protein/?term=Cryptomonas+paramecium%5Borgn%5D
Cryptosporidium muris RN66	NCBI ESTs		https://www.ncbi.nlm.nih.gov/nucest/?term=Cryptosporidium+muris%5Borgn%5D
Cryptosporidium parvum	NCBI ESTs		https://www.ncbi.nlm.nih.gov/nucest/?term=Cryptosporidium+parvum%5Borgn%5D
Cyanidioschyzon merolae	NCBI proteins		https://www.ncbi.nlm.nih.gov/protein/?term=Cyanidioschyzon+merolae%5Borgn%5D
Cyanophora paradoxa	NCBI ESTs		https://www.ncbi.nlm.nih.gov/nucest/?term=Cyanophora+paradoxa%5Borgn%5D
Danio rerio	Genome - predicted proteins	GRCz10.pep.all	ftp://ftp.ensembl.org/pub/release-88/fasta/danio_rerio/	Howe K, et al. (2013) The zebrafish reference genome sequence and its relationship to the human genome. Nature 496(7446):498-503.
Danio rerio	NCBI TSA database	PRJNA280983	https://www.ncbi.nlm.nih.gov/Traces/wgs/?val=GDQQ01
Daphnia pulex	Genome - predicted proteins	PRJNA12756	https://www.ncbi.nlm.nih.gov/protein?linkname=bioproject_protein&from_uid=12756	Colbourne JK, et al. (2011) The ecoresponsive genome of Daphnia pulex. Science 331(6017):555-61
Daphnia pulex	NCBI ESTs		https://www.ncbi.nlm.nih.gov/nucest/?term=daphnia+pulex%5Borgn%5D
Dictyostelium discoideum	Genome - predicted proteins	Proteins 01-13-15	http://www.dictybase.org/db/cgi-bin/dictyBase/download/blast_databases.pl	Eichinger L, et al. (2005) The genome of the social amoeba Dictyostelium discoideum. Nature 435(7038):43-57.
Dictyostelium discoideum	NCBI ESTs		https://www.ncbi.nlm.nih.gov/nucest/?term=Dictyostelium+discoideum
Dictyostelium purpureum	NCBI ESTs		https://www.ncbi.nlm.nih.gov/nucest/?term=Dictyostelium+purpureum%5Borgn%5D
Didymium dachnayum	NCBI ESTs		https://www.ncbi.nlm.nih.gov/nucest/?term=Didymium+dachnayum
Diplonema papillatum	NCBI ESTs		https://www.ncbi.nlm.nih.gov/nucest/?term=Diplonema+papillatum%5Borgn%5D
Ectocarpus siliculosus	NCBI ESTs		https://www.ncbi.nlm.nih.gov/nucest/?term=Ectocarpus+siliculosus%5Borgn%5D
Eimeria maxima	NCBI ESTs		https://www.ncbi.nlm.nih.gov/nucest/?term=Eimeria+maxima%5Borgn%5D
Eimeria tenella	NCBI ESTs		https://www.ncbi.nlm.nih.gov/nucest/?term=Eimeria+tenella%5Borgn%5D
Emiliania huxleyi	Genome - predicted proteins	PRJNA222302	https://www.ncbi.nlm.nih.gov/bioproject/?term=PRJNA222302	Read BA, et al. (2013) Pan genome of the phytoplankton Emiliania underpins its global distribution. Nature 499(7457):209-13
Emiliania huxleyi	NCBI ESTs		https://www.ncbi.nlm.nih.gov/nucest/?term=Emiliania+huxleyi%5Borgn%5D
Encephalitozoon cuniculi	Genome - predicted proteins	PRJNA155	https://www.ncbi.nlm.nih.gov/bioproject/155	Katinka MD, et al. (2001) Genome sequence and gene compaction of the eukaryote parasite Encephalitozoon cuniculi. Nature 414(6862):450-3
Entamoeba histolytica	Genome - predicted proteins	PRJNA142	https://www.ncbi.nlm.nih.gov/bioproject/?term=PRJNA142	Loftus B, et al. (2005) The genome of the protist parasite Entamoeba histolytica. Nature 433(7028):865-8
Entamoeba histolytica	NCBI ESTs		https://www.ncbi.nlm.nih.gov/nucest/?term=Entamoeba+histolytica
Eucheuma denticulatum	NCBI ESTs		https://www.ncbi.nlm.nih.gov/nucest/?term=Eucheuma+denticulatum%5Borgn%5D
Euglena gracilis	NCBI ESTs		https://www.ncbi.nlm.nih.gov/nucest/?term=Euglena+gracilis%5Borgn%5D
Euglena longa	NCBI ESTs		https://www.ncbi.nlm.nih.gov/nucest/?term=Euglena+longa%5Borgn%5D
Euprymna scolopes	NCBI ESTs		https://www.ncbi.nlm.nih.gov/nucest/?term=Euprymna+scolopes%5Borgn%5D
Exaiptasia pallida	Genome - predicted proteins	PRJNA386175	https://www.ncbi.nlm.nih.gov/bioproject/PRJNA386175	Sunagawa S, et al. (2008) Hyperthermic stress-induced increase in the expression of glutamate-cysteine ligase and glutathione levels in the symbiotic sea anemone Aiptasia pallida. Comp Biochem Physiol B Biochem Mol Biol 151(1):133-8
Exaiptasia pallida	NCBI TSA database	PRJNA159215	https://www.ncbi.nlm.nih.gov/nuccore?term=159215%5BBioProject%5D	Lehnert EM, et al. (2012) Developing the anemone Aiptasia as a tractable model for cnidarian-dinoflagellate symbiosis: the transcriptome of aposymbiotic A. pallida. BMC Genomics 13:271
Fragilariopsis cylindrus	NCBI ESTs		https://www.ncbi.nlm.nih.gov/nucest/?term=Fragilariopsis+cylindrus%5Borgn%5D
Furcellaria lumbricalis	NCBI ESTs		https://www.ncbi.nlm.nih.gov/nucest/?term=Furcellaria+lumbricalis%5Borgn%5D
Galdieria sulphuraria	NCBI proteins		https://www.ncbi.nlm.nih.gov/protein/?term=Galdieria+sulphuraria%5Borgn%5D
Giardia intestinalis	Genome - predicted proteins	PRJNA77981	https://www.ncbi.nlm.nih.gov/bioproject/?term=PRJNA77981	Adam RD, et al. (2013) Genome sequencing of Giardia lamblia genotypes A2 and B isolates (DH and GS) and comparative analysis with the genomes of genotypes A1 and E (WB and Pig). Genome Biol Evol 5(12):2498-511
Giardia intestinalis	NCBI ESTs		https://www.ncbi.nlm.nih.gov/nucest/?term=Giardia+intestinalis%5Borgn%5D
Glaucocystis nostochinearum	NCBI ESTs		https://www.ncbi.nlm.nih.gov/nucest/?term=Glaucocystis+nostochinearum%5Borgn%5D
Goniomonas cf. pacifica	NCBI ESTs		https://www.ncbi.nlm.nih.gov/nucest/?term=goniomonas%5Borgn%5D
Gracilaria changii	NCBI ESTs		https://www.ncbi.nlm.nih.gov/nucest/?term=Gracilaria+changii%5Borgn%5D
Gracilaria tenuistipitata var. liui	NCBI ESTs		https://www.ncbi.nlm.nih.gov/nucest/?term=Gracilaria+tenuistipitata%5Borgn%5D
Griffithsia okiensis	NCBI ESTs		https://www.ncbi.nlm.nih.gov/nucest/?term=Griffithsia+okiensis%5Borgn%5D
Guillardia theta CCMP2712	Genome - predicted proteins	PRJNA53577	https://www.ncbi.nlm.nih.gov/bioproject/?term=PRJNA53577	Curtis BA, et al. (2012) Algal genomes reveal evolutionary mosaicism and the fate of nucleomorphs. Nature 492(7427):59-65
Guillardia theta	NCBI ESTs		https://www.ncbi.nlm.nih.gov/nucest/?term=Guillardia+theta%5Borgn%5D
Haliotis asinina	SRA transcriptome - in-house assembly	PRJNA386701	https://www.ncbi.nlm.nih.gov/bioproject/386701	This study
Hartmannella vermiformis	NCBI ESTs		https://www.ncbi.nlm.nih.gov/nucest/?term=Hartmanella+vermiformis
Helicosporidium sp. ATCC50920	Genome - predicted proteins	PRJNA188927	https://www.ncbi.nlm.nih.gov/bioproject/?term=PRJNA188927	Pombert JF, et al. (2014) A lack of parasitic reduction in the obligate parasitic green alga Helicosporidium. PLoS Genet 10(5):e1004355
Helobdella robusta	Genome - predicted proteins	proteins.Helro1_FilteredModels3	https://genome.jgi.doe.gov/portal/Helro1/Helro1.download.ftp.html	Simakov O, et al. (2013) Insights into bilaterian evolution from three spiralian genomes. Nature 493(7433):526-531
Helobdella robusta	NCBI ESTs		https://www.ncbi.nlm.nih.gov/nucest/?term=helobdella+robusta%5Borgn%5D
Hemiselmis andersenii	NCBI proteins		https://www.ncbi.nlm.nih.gov/protein/?term=Hemiselmis+andersenii%5Borgn%5D
Heterochone calyx	NCBI ESTs		https://www.ncbi.nlm.nih.gov/nucest/?term=heterochone+calyx%5Borgn%5D
Histiona aroides	NCBI proteins		https://www.ncbi.nlm.nih.gov/protein/?term=Histiona+aroides%5Borgn%5D
Homo sapiens	Genome - predicted proteins	GRCh38.pep.all	ftp://ftp.ensembl.org/pub/release-88/fasta/homo_sapiens/	The Genome Reference Consortium https://www.ncbi.nlm.nih.gov/grc
Hydra magnipapillata (vulgaris)	NCBI ESTs		https://www.ncbi.nlm.nih.gov/nucest/?term=hydra+vulgaris%5Borgn%5D
Hydractinia echinata	NCBI ESTs		https://www.ncbi.nlm.nih.gov/nucest/?term=hydractinia+echinata%5Borgn%5D
Hypsibius dujardini	Genome - predicted proteins	PRJNA360553	https://www.ncbi.nlm.nih.gov/protein?linkname=bioproject_protein&from_uid=360553
Hypsibius dujardini	NCBI ESTs		https://www.ncbi.nlm.nih.gov/nucest/?term=Hypsibius+dujardini%5Borgn%5D
Ichthyophthirius multifiliis	NCBI ESTs		https://www.ncbi.nlm.nih.gov/nucest/?term=Ichthyophthirius+multifiliis%5Borgn%5D
Isochrysis galbana	NCBI ESTs		https://www.ncbi.nlm.nih.gov/nucest/?term=Isochrysis+galbana%5Borgn%5D
Ixodes scapularis	Genome - predicted proteins	PRJNA16232	https://www.ncbi.nlm.nih.gov/protein?linkname=bioproject_protein&from_uid=16232	Ayllón N, et al. (2015) Systems biology of tissue-specific response to Anaplasma phagocytophilum reveals differentiated apoptosis in the tick vector Ixodes scapularis. PLoS Genet 11(3):e1005120
Ixodes scapularis	NCBI ESTs		https://www.ncbi.nlm.nih.gov/nucest/?term=Ixodes+scapularis%5Borgn%5D
Jakoba bahamiensis	NCBI proteins		https://www.ncbi.nlm.nih.gov/protein/?term=Jakoba+bahamiensis%5Borgn%5D
Jakoba libera	NCBI proteins		https://www.ncbi.nlm.nih.gov/protein/?term=Jakoba+libera%5Borgn%5D
Karenia brevis	NCBI ESTs		https://www.ncbi.nlm.nih.gov/nucest/?term=Karenia+brevis%5Borgn%5D
Klebsormidium nitens (flaccidum)	Genome - predicted proteins	Genome predicted proteins v1.1	http://www.plantmorphogenesis.bio.titech.ac.jp/~algae_genome_project/klebsormidium/kf_download.htm	Hori K, et al. (2014) Klebsormidium flaccidum genome reveals primary factors for plant terrestrial adaptation. Nat. Comms. 5:3978
Klebsormidium nitens (flaccidum)	NCBI ESTs		https://www.ncbi.nlm.nih.gov/nucest/?term=Klebsormidium+nitens%5Borgn%5D
Lampea pancerina	SRA transcriptome - in-house assembly	PRJNA316185	https://www.ncbi.nlm.nih.gov/sra/SRX1716824[accn]	Simion P, et al. (2017) A Large and Consistent Phylogenomic Dataset Supports Sponges as the Sister Group to All Other Animals. Curr. Biol. 27(7):958-967
Leishmania chagasi	NCBI ESTs		https://www.ncbi.nlm.nih.gov/nucest/?term=Leishmania+chagasi%5Borgn%5D
Leishmania major	Genome - predicted proteins	PRJNA10724	https://www.ncbi.nlm.nih.gov/bioproject/?term=PRJNA10724	Rogers MB, et al. (2011) Chromosome and gene copy number variation allow major structural change between species and strains of Leishmania. Genome Res 21(12):2129-42
Leishmania major	NCBI ESTs		https://www.ncbi.nlm.nih.gov/nucest/?term=Leishmania+major%5Borgn%5D
Leptomonas pyrrhocoris	Genome - predicted proteins	PRJNA284491	https://www.ncbi.nlm.nih.gov/bioproject/?term=PRJNA284491	Flegontov P, et al. (2016) Genome of Leptomonas pyrrhocoris: a high-quality reference for monoxenous trypanosomatids and new insights into evolution of Leishmania. Sci Rep 6:23704
Lingula anatina	Genome - predicted proteins	lan_genome_v2.0_prot	http://marinegenomics.oist.jp/lan_v2/viewer/download?project_id=50	Luo YJ, et al. (2018) Nemertean and phoronid genomes reveal lophotrochozoan evolution and the origin of bilaterian heads. Nat Ecol Evol. 2(1):141-151
Lingula anatina	NCBI TSA database	PRJNA286275	https://www.ncbi.nlm.nih.gov/Traces/wgs/?val=GDJY01
Lottia gigantea	Genome - predicted proteins	Lotgi1_GeneModels_FilteredModels1.aa	http://genome.jgi.doe.gov/Lotgi1/Lotgi1.download.html	Simakov O, et al. (2013) Insights into bilaterian evolution from three spiralian genomes. Nature 493(7433):526-531
Malawimonas californiana	NCBI ESTs		https://www.ncbi.nlm.nih.gov/nucest/?term=Malawimonadidae
Malawimonas jakobiformis	NCBI ESTs		https://www.ncbi.nlm.nih.gov/nucest/?term=Malawimonadidae
Mastigamoeba balamuthi	NCBI ESTs		https://www.ncbi.nlm.nih.gov/nucest/?term=Mastigamoeba+balamuthi
Mesostigma viride	NCBI ESTs		https://www.ncbi.nlm.nih.gov/nucest/?term=Mesostigma+viride%5Borgn%5D
Ministeria vibrans	NCBI ESTs		https://www.ncbi.nlm.nih.gov/nucest/?term=Ministeria+vibrans%5Borgn%5D
Mnemiopsis leidyi	Genome - predicted proteins	ML2.2	https://research.nhgri.nih.gov/mnemiopsis/download/download.cgi?dl=proteome	Ryan JF, et al. (2013) The genome of the ctenophore Mnemiopsis leidyi and its implications for cell type evolution. Science 342(6164):1242592
Mnemiopsis leidyi	NCBI ESTs		https://www.ncbi.nlm.nih.gov/nucest/?term=Mnemiopsis+leidyi%5Borgn%5D
Monosiga brevicollis	Genome - predicted proteins	Filtered (“best”) protein models	http://genome.jgi.doe.gov/Monbr1/Monbr1.download.ftp.html	King N, et al. (2008) The genome of the choanoflagellate Monosiga brevicollis and the origin of metazoans. Nature 451(7180):783-788.
Monosiga brevicollis	NCBI ESTs		https://www.ncbi.nlm.nih.gov/nucest/?term=Monosiga+brevicollis%5Borgn%5D
Monosiga ovata	NCBI ESTs		https://www.ncbi.nlm.nih.gov/nucest/?term=Monosiga+ovata%5Borgn%5D
Mortierella verticillata	Genome - predicted proteins	PRJNA20603	https://www.ncbi.nlm.nih.gov/bioproject/?term=Mortierella+verticillata+NRRL+6337
Mucor circinelloides	NCBI ESTs		https://www.ncbi.nlm.nih.gov/nucest?term=Mucor%20circinelloides%20[orgn]
Mucor circinelloides 1006PhL	Genome - predicted proteins	PRJNA172437	https://www.ncbi.nlm.nih.gov/bioproject/?term=Mucor+circinelloides+1006PhL
Mus musculus	Genome - predicted proteins	GRCm38.pep.all	ftp://ftp.ensembl.org/pub/release-88/fasta/mus_musculus/	The Genome Reference Consortium https://www.ncbi.nlm.nih.gov/grc
Mytilus californianus	NCBI ESTs		https://www.ncbi.nlm.nih.gov/nucest/?term=mytilus+californianus%5Borgn%5D
Myxobolus cerebralis	NCBI TSA database	PRJNA258474	https://www.ncbi.nlm.nih.gov/bioproject/PRJNA258474	Chang ES, et al (2015) Genomic insights into the evolutionary origin of Myxozoa within Cnidaria. Proc Natl Acad Sci U.S.A. 112(48):14912-7
Naegleria gruberi	Genome - predicted proteins	jgi best filtered proteins Naegr1_best_proteins.fasta.gz	http://genome.jgi.doe.gov/Naegr1/Naegr1.download.ftp.html	Fritz-Laylin LK, et al. (2010) The Genome of Naegleria gruberi Illuminates Early Eukaryotic Versatility. Cell 140(5):631-642.
Naegleria gruberi	NCBI ESTs		https://www.ncbi.nlm.nih.gov/nucest/?term=Naegleria+gruberi%5Borgn%5D
Nematocida parisii	Genome - predicted proteins	PRJNA242543	https://www.ncbi.nlm.nih.gov/bioproject/242543	Cuomo CA, et al. (2012) Microsporidian genome analysis reveals evolutionary strategies for obligate intracellular growth. Genome Res 22(12):2478-88
Nematostella vectensis	Genome - predicted proteins	Nemve1FilteredModels1.aa	http://genome.jgi.doe.gov/Nemve1/Nemve1.download.ftp.html	Putnam NH, et al. (2007) Sea anemone genome reveals ancestral eumetazoan gene repertoire and genomic organization. Science 317(5834):86-94.
Nematostella vectensis	NCBI ESTs		https://www.ncbi.nlm.nih.gov/nucest/?term=Nematostella+vectensis%5Borgn%5D
Neospora caninum	NCBI ESTs		https://www.ncbi.nlm.nih.gov/nucest/?term=Neospora+caninum%5Borgn%5D
Neurospora crassa	NCBI ESTs		https://www.ncbi.nlm.nih.gov/nucest (Dikarya[ORGN]) AND "Neurospora crassa"[porgn:__txid5141] NOT vegetative NOT SSH )
Neurospora crassa OR74A	Genome - predicted proteins	PRJNA132	https://www.ncbi.nlm.nih.gov/bioproject/?term=PRJNA132	Galagan JE et al. (2003) The genome sequence of the filamentous fungus Neurospora crassa. Nature 422(6934):859-68
Nosema ceranae	Genome - predicted proteins	PRJNA48321	https://www.ncbi.nlm.nih.gov/bioproject/48321	Cornman RS, et al.(2009) Genomic analyses of the microsporidian Nosema ceranae, an emergent pathogen of honey bees. PLoS Pathog 5(6):e1000466
Notospermus geniculatus	Genome - predicted proteins	nge_genome_v2.0_prot.fa.gz	http://marinegenomics.oist.jp/nge_v2/viewer/download?project_id=52	Luo YJ, et al. (2018) Nemertean and phoronid genomes reveal lophotrochozoan evolution and the origin of bilaterian heads. Nat Ecol Evol. 2(1):141-151
Notospermus geniculatus	NCBI TSA database	PRJNA393252	https://www.ncbi.nlm.nih.gov/Traces/wgs/?val=GFRY01
Novocrania anomala	NCBI ESTs		https://www.ncbi.nlm.nih.gov/nucest/?term=novocrania%5Borgn%5D
Octopus maculoides (bimaculoides)	Genome - predicted proteins	PRJNA270931	ftp://ftp.ensemblgenomes.org/pub/metazoa/release-36/fasta/octopus_bimaculoides/	Albertin CB, et al. (2015). The octopus genome and the evolution of cephalopod neural and morphological novelties. Nature 524:220-224
Octopus maculoides (bimaculoides)	SRA transcriptome - in-house assembly	SRX1045413	https://www.ncbi.nlm.nih.gov/sra/SRX1045413[accn]
Oikopleura dioica	Genome - predicted proteins	PRJEA42427	https://www.ncbi.nlm.nih.gov/protein?linkname=bioproject_protein&from_uid=42427	Denoeud F, et al. (2010) Plasticity of animal genome architecture unmasked by rapid evolution of a pelagic tunicate. Science 18:1381-5
Oikopleura dioica	NCBI TSA database	PRJNA269316	https://www.ncbi.nlm.nih.gov/Traces/wgs/?val=GCJN01
Olavius algarvensis	NCBI TSA database	PRJEB10952	https://www.ncbi.nlm.nih.gov/Traces/wgs/?val=HACZ01	Wippler J, et al. (2016) Transcriptomic and proteomic insights into innate immunity and adaptations to a symbiotic lifestyle in the gutless marine worm Olavius algarvensis. BMC Genomics 17:942.
Oncorhynchus mykiss	Genome - predicted proteins	Oncorhyncus_mykiss_pep	http://www.genoscope.cns.fr/trout/data/	Berthelot C, et al. (2014) The rainbow trout genome provides novel insights into evolution after whole-genome duplication in vertebrates. Nat Commun 5:3657.
Oncorhynchus mykiss	NCBI ESTs		https://www.ncbi.nlm.nih.gov/nucest/?term=oncorhynchus+mykiss%5Borgn%5D
Oopsacas minuta	NCBI ESTs		https://www.ncbi.nlm.nih.gov/nucest/?term=oopsacas+minuta%5Borgn%5D
Ophiactis abyssicola	SRA transcriptome - in-house assembly	SRX1625094	https://www.ncbi.nlm.nih.gov/sra/?term=SRX1625094	O’Hara TD, et al. (2014) Phylogenomic resolution of the class Ophiuroidea unlocks a global microfossil record. Curr Biol 24:1874-1879
Oscarella carmela	Genome - predicted proteins	OCAR_T-PEP_130911, OCAR_G-PEP_120614	http://www.compagen.org/datasets.html	Nichols SA, et al. (2012) Origin of metazoan cadherin diversity and the antiquity of the classical cadherin/β-catenin complex. Proc Natl Acad Sci USA 109(32):13046-13051.
Oscarella carmela	NCBI ESTs		https://www.ncbi.nlm.nih.gov/nucest/?term=Oscarella+carmela%5Borgn%5D
Ostreococcus lucimarinus	NCBI ESTs		https://www.ncbi.nlm.nih.gov/nucest/?term=Ostreococcus+lucimarinus%5Borgn%5D
Ostreococcus lucimarinus CCE9901	Genome - predicted proteins	PRJNA19407	https://www.ncbi.nlm.nih.gov/bioproject/?term=PRJNA19407	Palenik B, et al. (2007) The tiny eukaryote Ostreococcus provides genomic insights into the paradox of plankton speciation. Proc Natl Acad Sci USA 104(18):7705-10
Other Alveolata	NCBI ESTs		https://www.ncbi.nlm.nih.gov/nucest/?term=alveolata%5BORGN%5D
Other Euglenozoa	NCBI ESTs		https://www.ncbi.nlm.nih.gov/nucest/?term=Euglenozoa
Other Rhizaria	NCBI ESTs		https://www.ncbi.nlm.nih.gov/nucest/?term=rhizaria%5BORGN%5D
Other Rhodophyta	NCBI proteins		https://www.ncbi.nlm.nih.gov/protein/?term=rhodophyta
Other stramenopile	NCBI ESTs		https://www.ncbi.nlm.nih.gov/nucest/?term=stramenopiles%5BORGN%5D
Oxyrrhis marina	NCBI ESTs		https://www.ncbi.nlm.nih.gov/nucest/?term=Oxyrrhis+marina%5Borgn%5D
Paracercomonas marina	NCBI ESTs		https://www.ncbi.nlm.nih.gov/nucest/?term=Paracercomonas+marina%5Borgn%5D
Paramecium tetraurelia	NCBI ESTs		https://www.ncbi.nlm.nih.gov/nucest/?term=Paramecium+tetraurelia%5Borgn%5D
Parasteatoda tepidariorum	Genome - predicted proteins	PRJNA316108	https://www.ncbi.nlm.nih.gov/protein?linkname=bioproject_protein&from_uid=316108	Schwager EE, et al.(2014) vasa and piwi are required for mitotic integrity in early embryogenesis in the spider Parasteatoda tepidariorum. Dev Biol 402(2):276-90
Parasteatoda tepidariorum	NCBI ESTs		https://www.ncbi.nlm.nih.gov/nucest/?term=Parasteatoda+tepidariorum%5Borgn%5D
Parastichopus (Apostichopus) californicus	SRA transcriptome - in-house assembly	SRX798205	https://www.ncbi.nlm.nih.gov/sra/SRX798205[accn]	Cannon JT, et al. (2014) Phylogenomic resolution of the hemichordate and echinoderm clade. Curr Biol 24:2827–2832.
Patiria miniata	SRA transcriptome - in-house assembly	SRX1261879	https://www.ncbi.nlm.nih.gov/sra/SRX1261879
Patiria miniata	SRA transcriptome - in-house assembly	SRX445851	https://www.ncbi.nlm.nih.gov/sra/?term=SRX445851	Reich A, et al. (2015) Phylogenomic analyses of Echinodermata support the sister groups of Asterozoa and Echinozoa. PLoS ONE 10(3):e0119627.
Pavlova lutheri	NCBI ESTs		https://www.ncbi.nlm.nih.gov/nucest/?term=Pavlova+lutheri%5Borgn%5D
Pentatrichomonas hominis	NCBI ESTs		https://www.ncbi.nlm.nih.gov/nucest/?term=Pentatrichomonas+hominis%5Borgn%5D
Peripatopsis sedgwicki	NCBI ESTs		https://www.ncbi.nlm.nih.gov/nucest/?term=Onychophora
Perkinsus marinus	NCBI ESTs		https://www.ncbi.nlm.nih.gov/nucest/?term=Perkinsus+marinus%5Borgn%5D
Perkinsus marinus ATCC 50983	Genome - predicted proteins	PRJNA12737	https://www.ncbi.nlm.nih.gov/bioproject/?term=PRJNA12737
Phaeodactylum tricornutum	NCBI ESTs		https://www.ncbi.nlm.nih.gov/nucest/?term=Phaeodactylum+tricornutum%5Borgn%5D
Phoronis australis	NCBI TSA database	PRJNA283652	https://www.ncbi.nlm.nih.gov/sra?linkname=bioproject_sra_all&from_uid=283652
Physarum polycephalum	NCBI ESTs		https://www.ncbi.nlm.nih.gov/nucest/?term=Physarum+polycephalum
Phytophthora brassicae	NCBI ESTs		https://www.ncbi.nlm.nih.gov/nucest/?term=Phytophthora+brassicae%5Borgn%5D
Phytophthora capsici	NCBI ESTs		https://www.ncbi.nlm.nih.gov/nucest/?term=Phytophthora+capsici%5Borgn%5D
Phytophthora infestans	NCBI ESTs		https://www.ncbi.nlm.nih.gov/nucest/?term=Phytophthora+infestans%5Borgn%5D
Phytophthora parasitica	NCBI ESTs		https://www.ncbi.nlm.nih.gov/nucest/?term=Phytophthora+parasitica%5Borgn%5D
Phytophthora parasitica	Genome - predicted proteins	PRJNA259235	https://www.ncbi.nlm.nih.gov/bioproject/PRJNA259235
Phytophthora sojae	NCBI ESTs		https://www.ncbi.nlm.nih.gov/nucest/?term=Phytophthora+sojae%5Borgn%5D
Picea glauca	Genome - predicted proteins	manualannotations-PG29V4_protein.fna	ftp://plantgenie.org/Data/ConGenIE/Picea_glauca/PG29/v4.0/FASTA/	Warren RL, et al. (2015). Improved white spruce (Picea glauca) genome assemblies and annotation of large gene families of conifer terpenoid and phenolic defense metabolism. Plant J. 83(2):189-212.
Picea glauca	NCBI ESTs		https://www.ncbi.nlm.nih.gov/nucest/?term=Picea+glauca%5Borgn%5D
Pinctada fucata	Genome - predicted proteins	pfu_aug2.0.NT.fasta	http://marinegenomics.oist.jp/pearl/viewer/download?project_id=36	Takeuchi T, et al. (2016). Bivalve-specific gene expression in the pearl oyster genome: implications of adaptation to a sessile lifesyle. Zool. Lett. 2:3.
Pinctada fucata	SRA transcriptome - in-house assembly	SRX2498901	https://www.ncbi.nlm.nih.gov/sra/SRX2498901[accn]
Plasmodiophora brassicae	Genome - predicted proteins	PRJEB8376	https://www.ncbi.nlm.nih.gov/bioproject/286749	Schwelm A, et al. (2015) The Plasmodiophora brassicae genome reveals insights in its life cycle and ancestry of chitin synthases. Sci Rep 5:11153
Plasmodium berghei	NCBI ESTs		https://www.ncbi.nlm.nih.gov/nucest/?term=Plasmodium+berghei%5Borgn%5D
Plasmodium falciparum	Genome - predicted proteins	PRJNA148	https://www.ncbi.nlm.nih.gov/bioproject/?term=PRJNA148	Gardner MJ, et al. (2002) Genome sequence of the human malaria parasite Plasmodium falciparum. Nature 419(6906):498-511
Plasmodium falciparum	NCBI ESTs		https://www.ncbi.nlm.nih.gov/nucest/?term=Plasmodium+falciparum%5Borgn%5D
Plasmodium vivax	NCBI ESTs		https://www.ncbi.nlm.nih.gov/nucest/?term=Plasmodium+vivax%5Borgn%5D
Plasmodium yoelii	NCBI ESTs		https://www.ncbi.nlm.nih.gov/nucest/?term=Plasmodium+yoelii%5Borgn%5D
Platynereis dumerilii	NCBI TSA database	PRJNA271451	https://www.ncbi.nlm.nih.gov/bioproject/?term=PRJNA271451
Pleurobrachia pileus	NCBI ESTs		https://www.ncbi.nlm.nih.gov/nucest/?term=Pleurobrachia+pileus%5BORGN%5D
Pleurochrysis haptonemofera	NCBI ESTs		https://www.ncbi.nlm.nih.gov/nucest/?term=Pleurochrysis+haptonemofera%5Borgn%5D
Polysphondylium pallidum	NCBI ESTs		https://www.ncbi.nlm.nih.gov/nucest/?term=Polysphondylium+pallidum
Polysphondylium pallidum PN500	Genome - predicted proteins	PRJNA46447	https://www.ncbi.nlm.nih.gov/bioproject/?term=PRJNA46447	Heidel AJ, et al.(2011) Phylogeny-wide analysis of social amoeba genomes highlights ancient origins for complex intercellular communication. Genome Res 21(11):1882-91
Polyxenus lagurus	NCBI TSA database	PRJNA222654	https://www.ncbi.nlm.nih.gov/Traces/wgs/?val=GBKF01
Porites astreoides	NCBI ESTs		https://www.ncbi.nlm.nih.gov/nucest/?term=Porites+astreoides%5Borgn%5D
Porphyra umbilicalis	NCBI proteins		https://www.ncbi.nlm.nih.gov/protein/?term=Porphyra+umbilicalis%5Borgn%5D
Porphyridium purpureum	NCBI ESTs		https://www.ncbi.nlm.nih.gov/nucest/?term=Porphyridium+purpureum%5Borgn%5D
Priapulus caudatus	Genome - predicted proteins	PRJNA303167	https://www.ncbi.nlm.nih.gov/protein?linkname=bioproject_protein&from_uid=303167	Martín-Durán JM, et al. (2015) The study of Priapulus caudatus reveals conserved molecular patterning underlying different gut morphogenesis in the Ecdysozoa. BMC Biol 13:29
Prymnesium parvum	NCBI ESTs		https://www.ncbi.nlm.nih.gov/nucest/?term=Prymnesium+parvum%5Borgn%5D
Pseudochattonella farcimen	NCBI ESTs		https://www.ncbi.nlm.nih.gov/nucest/?term=Psuedochattonella+farcimen%5Borgn%5D
Puccinia graminis tritici	NCBI ESTs	PRJNA18535	https://www.ncbi.nlm.nih.gov/bioproject/?term=18535	Duplessis et al. 2011. Obligate biotrophy features unraveled by the genomic analysis of rust fungi. PNAS 108(22):9166-71.
Pyropia columbina	NCBI ESTs		https://www.ncbi.nlm.nih.gov/nucest/?term=Pyropia+columbina%5Borgn%5D
Pyropia haitanensis	NCBI ESTs		https://www.ncbi.nlm.nih.gov/nucest/?term=Pyropia+haitanensis%5Borgn%5D
Pyropia perforata	NCBI proteins		https://www.ncbi.nlm.nih.gov/protein/?term=Pyropia+perforata%5Borgn%5D
Pyropia yezoensis	NCBI ESTs		https://www.ncbi.nlm.nih.gov/nucest/?term=Pyropia+yezoensis%5Borgn%5D
Pythium ultimum DAOM BR144	NCBI ESTs		https://www.ncbi.nlm.nih.gov/nucest/?term=Phthium+ultimum%5Borgn%5D
Ramazzottius varieornatus	Genome - predicted proteins	PRJDB4588	https://www.ncbi.nlm.nih.gov/protein?linkname=bioproject_protein&from_uid=343215	Hashimoto T, et al. (2016) Extremotolerant tardigrade genome and improved radiotolerance of human cultured cells by tardigrade-unique protein. Nat Commun 7:12808
Ramazzottius varieornatus	NCBI ESTs		https://www.ncbi.nlm.nih.gov/nucest/?term=Ramazzottius%20varieornatus%5Borgn%5D
Reclinomonas americana	NCBI proteins		https://www.ncbi.nlm.nih.gov/protein/?term=Reclinomonas+americana%5Borgn%5D
Reticulomyxa filosa	Genome - predicted proteins	PRJNA29155	https://www.ncbi.nlm.nih.gov/bioproject/?term=PRJNA29155	Glöckner, G et al. (2013) The genome of the foraminiferan Reticulomyxa filosa. Curr Biol 24(1):11-8
Reticulomyxa filosa	NCBI ESTs		https://www.ncbi.nlm.nih.gov/nucest/?term=Reticulomyxa+filosa%5Borgn%5D
Rhizoclosmatium globosum strain:JEL800	Genome - predicted proteins	PRJNA330693	https://www.ncbi.nlm.nih.gov/bioproject/?term=PRJNA330693	Mondo SJ, et al. (2017) Widespread adenine N6-methylation of active genes in fungi. Nature Genetics 49:964-968.
Rhizopus delemar	Genome - predicted proteins	PRJNA13066	https://www.ncbi.nlm.nih.gov/bioproject/13066	Ma LJ et al. (2009) Genomic analysis of the basal lineage fungus Rhizopus oryzae reveals a whole-genome duplication. PLoS Genet 5(7):e1000549
Rhodomonas salina	NCBI ESTs		https://www.ncbi.nlm.nih.gov/nucest/?term=Rhodomonas+salina%5Borgn%5D
Rotaria socialis	NCBI TSA database	PRJNA295487	https://www.ncbi.nlm.nih.gov/bioproject/?term=PRJNA295487	Eyres I, et al. (2015) Horizontal gene transfer in bdelloid rotifers is ancient, ongoing and more frequent in species from desiccating habitats. BMC Biol 13:90
Rozella allomycis CSF55	Genome - predicted proteins	PRJNA81749	https://www.ncbi.nlm.nih.gov/bioproject?term=PRJNA81749	James TY et al. (2013) Shared signatures of parasitism and phylogenomics unite Cryptomycota and microsporidia. Curr Biol 23(16):1548-53
Saccoglossus kowalevskii	NCBI proteins		https://www.ncbi.nlm.nih.gov/protein?term=txid10224[Organism]
Saccoglossus kowalevskii	NCBI ESTs		https://www.ncbi.nlm.nih.gov/nucest/?term=Saccoglossus+kowalevskii%5Borgn%5D
Salpingoeca rosetta	Genome - predicted proteins	Salpingoeca_rosetta.Proterospongia_sp_ATCC50818.pep.all	ftp://ftp.ensemblgenomes.org/pub/protists/release-37/fasta/protists_choanoflagellida1_collection/salpingoeca_rosetta/pep/	Fairclough SR, et al. (2013). Premetazoan genome evolution and the regulation of cell differentiation in the choanoflagellate Salpingoeca rosetta. Genome Biol. 14:R15.
Saprolegnia parasitica CBS 223.65	Genome - predicted proteins	PRJNA280969	https://www.ncbi.nlm.nih.gov/bioproject/?term=PRJNA280969	Jiang RH, et al. (2013) Distinctive expansion of potential virulence genes in the genome of the oomycete fish pathogen Saprolegnia parasitica.", PLoS Genet 9(6):e1003272
Sawyeria marylandensis	NCBI ESTs		https://www.ncbi.nlm.nih.gov/nucest/?term=Sawyeria+marylandensis%5Borgn%5D
Seculamonas ecuadoriensis	NCBI proteins		https://www.ncbi.nlm.nih.gov/protein/?term=Seculamonas+ecuadoriensis%5Borgn%5D
Spadella cephaloptera	NCBI ESTs		https://www.ncbi.nlm.nih.gov/nucest/?term=Spadella+cephaloptera%5Borgn%5D
Sphaeroforma arctica	NCBI ESTs		https://www.ncbi.nlm.nih.gov/nucest/?term=Sphaeroforma+arctica%5Borgn%5D
Spironucleus barkhanus	NCBI ESTs		https://www.ncbi.nlm.nih.gov/nucest/?term=Spironucleus+barkhanus%5Borgn%5D
Spironucleus vortens	NCBI ESTs		https://www.ncbi.nlm.nih.gov/nucest/?term=Spironucleus+vortens%5Borgn%5D
Spizellomyces punctatus	Genome - predicted proteins	PRJNA37881	https://www.ncbi.nlm.nih.gov/bioproject/37881	Russ C, et al. (2016) Genome sequence of Spizellomyces punctatus. Genome Announce. 4(4).
Spongospora subterranea	Genome - predicted proteins	PRJEB9159	https://www.ncbi.nlm.nih.gov/bioproject/?term=PRJEB9159
Stachyamoeba lipophora	NCBI ESTs		https://www.ncbi.nlm.nih.gov/nucest/?term=Stachyamoeba+lipophora%5Borgn%5D
Stentor coeruleus	Genome - predicted proteins	PRJNA352242	https://www.ncbi.nlm.nih.gov/bioproject/?term=PRJNA352242	Slabodnick MM, et al. (2017). The macronuclear genome of Stentor coeruleus reveals tiny introns in a giant cell. Curr Biol 27(4):569-575.
Sterkiella histriomuscorum	NCBI ESTs		https://www.ncbi.nlm.nih.gov/nucest/?term=Sterkiella+histriomuscorum%5Borgn%5D
Streblospio benedicti	NCBI TSA database	PRJNA283543	https://www.ncbi.nlm.nih.gov/Traces/wgs/?val=GDBG01	Zakas C, and Rockman M. (2015). Gene‐based polymorphisms reveal limited genomic divergence in a species with a heritable life‐history dimorphism. Evol & Devel 17(4):240-247.
Strongylocentrotus purpuratus	Genome - predicted proteins	GCA_000002235.2.29.pep.all	ftp://ftp.ensemblgenomes.org/pub/metazoa/release-35/fasta/strongylocentrotus_purpuratus/	Cameron RA, Samanta M, Yuan A, He D, Davidson E (2009) SpBase: the sea urchin genome database and web site. Nucleic Acids Res 37(Database issue):D750-754.
Strongylocentrotus purpuratus	NCBI ESTs		https://www.ncbi.nlm.nih.gov/nucest/?term=strongylocentrotus+purpuratus%5Borgn%5D
Strongylocentrotus purpuratus	NCBI TSA database	PRJNA81157	https://www.ncbi.nlm.nih.gov/nuccore?term=81157%5BBioProject%5D	Tu Q, et al. (2012) Gene structure in the sea urchin Strongylocentrotus purpuratus based on transcriptome analysis. Genome Res 22(10):2079-87
Suberites domuncula	NCBI ESTs		https://www.ncbi.nlm.nih.gov/nucest/?term=suberites+domuncula%5Borgn%5D
Sycon ciliatum	Genome - predicted proteins	SCIL_T-CDS_130802	http://www.compagen.org/datasets.html	Voigt O, et al. (2014) Calcareous sponge genomes reveal complex evolution of α-carbonic anhydrases and two key biomineralization enzymes. BMC Evol Biol 14:230.
Symbiodinium microadriaticum	Genome - predicted proteins	PRJNA292355	https://www.ncbi.nlm.nih.gov/bioproject/?term=PRJNA292355	Aranda M, et al. (2016) Genomes of coral dinoflagellate symbionts highlight evolutionary adaptations conducive to a symbiotic lifestyle. Sci Rep 6:39734
Takifugu rubripes	Genome - predicted proteins	Takifugu_rubripes.FUGU4.pep.all	ftp://ftp.ensembl.org/pub/release-88/fasta/takifugu_rubripes/pep/	Aparicio S, et al. (2002) Whole-genome shotgun assembly and analysis of the genome of Fugu rubripes. Science 279:1301-1310
Takifugu rubripes	NCBI ESTs		https://www.ncbi.nlm.nih.gov/nucest/?term=takifugu+rubripes%5Borgn%5D
Tetrahymena thermophila SB210	Genome - predicted proteins	PRJNA12564	https://www.ncbi.nlm.nih.gov/bioproject/?term=PRJNA12564	Eisen JA, et al. (2006) Macronuclear genome sequence of the ciliate Tetrahymena thermophila, a model eukaryote. PLoS Biol 4(9):e286
Tetraodon nigroviridis	Genome - predicted proteins	TETRAODON8.pep.all	ftp://ftp.ensembl.org/pub/release-88/fasta/tetraodon_nigroviridis/	Jaillon O, et al. (2004) Genome duplication in the teleost fish Tetraodon nigroviridis reveals the early vertebrate proto-karyotype. Nature 431:946-957.
Tetraodon nigroviridis	NCBI cDNAs		https://www.ncbi.nlm.nih.gov/nuccore/?term=tetraodon+nigroviridis%5Borgn%5D+AND+cDNA
Thalassiosira pseudonana	NCBI ESTs		https://www.ncbi.nlm.nih.gov/nucest/?term=Thalassiosira+pseudonana%5Borgn%5D
Thecamonas trahens	Genome - predicted proteins	PRJNA274920	https://www.ncbi.nlm.nih.gov/bioproject/?term=PRJNA274920	Valach M et al. (2014) Widespread occurrence of organelle genome-encoded 5S rRNAs including permuted molecules. Nucleic Acids Res 42(22):13764-77
Thecamonas trahens	NCBI ESTs		https://www.ncbi.nlm.nih.gov/nucest/?term=Thecamonas+trahens%5Borgn%5D
Theileria orientalis	NCBI ESTs		https://www.ncbi.nlm.nih.gov/nucest/?term=Theileria+orientalis%5Borgn%5D
Thelohanellus kitauei	Genome - predicted proteins	PRJNA193083	https://www.ncbi.nlm.nih.gov/bioproject/PRJNA193083	Yang Y, et al. (2014) The genome of the myxosporean Thelohanellus kitauei shows adaptations to nutrient acquisition within its fish host. Genome Biol Evol 6(12):3182-98
Toxoplasma gondii	Genome - predicted proteins	PRJNA32719	https://www.ncbi.nlm.nih.gov/bioproject/?term=PRJNA32719	Köhler S, et al. (1997) A plastid of probable green algal origin in Apicomplexan parasites. Science 275(5305):1485-9
Tribolium castaneum	Genome - predicted proteins	GCA_000002335.2	ftp://ftp.ensemblgenomes.org/pub/metazoa/release-38/fasta/tribolium_castaneum/pep/	Tribolium GSC (2008) The genome of the model beetle and pest Tribolium castaneum. Nature 452:949-955
Tribolium castaneum	NCBI ESTs		https://www.ncbi.nlm.nih.gov/nucest/?term=tribolium+castaneum%5Borgn%5D
Trichinella spiralis	Genome - predicted proteins	PRJNA257433	https://www.ncbi.nlm.nih.gov/protein (#212) AND "Trichinella spiralis"[porgn:__txid6334]	Korhonen PK, et al. (2016) Phylogenomic and biogeographic reconstruction of the Trichinella complex. Nat Commun 1;7:10513
Trichinella spiralis	NCBI ESTs		https://www.ncbi.nlm.nih.gov/nucest/?term=Trichinella+spiralis%5Borgn%5D
Trichomonas vaginalis	Genome - predicted proteins	PRJNA16084	https://www.ncbi.nlm.nih.gov/bioproject/?term=PRJNA16084	Carlton JM, et al. (2007) Draft genome sequence of the sexually transmitted pathogen Trichomonas vaginalis. Science 315(5809):207-12
Trichomonas vaginalis	NCBI ESTs		https://www.ncbi.nlm.nih.gov/nucest/?term=Trichomonas+vaginalis%5Borgn%5D
Trichoplax adhaerens	Genome - predicted proteins	Triad1_best_proteins	https://genome.jgi.doe.gov/portal/Triad1/Triad1.download.ftp.html	Srivastava M, et al. (2008) The Trichoplax genome and the nature of placozoans. Nature 454(7207):955-60.
Trichoplax adhaerens	NCBI ESTs		https://www.ncbi.nlm.nih.gov/nucest/?term=Trichoplax%5Borgn%5D
Trimastix pyriformis	NCBI ESTs		https://www.ncbi.nlm.nih.gov/nucest/?term=Trimastix+pyriformis%5Borgn%5D
Triticum aestivum	Genome - predicted proteins	Triticum_aestivum.TGACv1.pep.all.fa.gz	ftp://ftp.ensemblgenomes.org/pub/plants/release-37/fasta/triticum_aestivum/pep/	IWGSC (2014) A chromosome-based draft sequence of the hexaploid bread wheat (Triticum aestivum) genome. Science 345(6194): 1251788
Tritrichomonas foetus	Genome - predicted proteins	PRJNA345179	https://www.ncbi.nlm.nih.gov/bioproject/?term=PRJNA345179	Benchimol M, et al. (2017) Draft genome sequence of Tritrichomonas K. Genome Announc 5:e00195-17
Tritrichomonas foetus	NCBI ESTs		https://www.ncbi.nlm.nih.gov/nucest/?term=Tritrichomonas+foetus%5Borgn%5D
Trypanosoma brucei	NCBI ESTs		https://www.ncbi.nlm.nih.gov/nucest/?term=Trypanosoma+brucei%5Borgn%5D
Trypanosoma carassii	NCBI ESTs		https://www.ncbi.nlm.nih.gov/nucest/?term=Trypanosoma+carassii%5Borgn%5D
Trypanosoma congolense	NCBI ESTs		https://www.ncbi.nlm.nih.gov/nucest/?term=Trypanosoma+congolense%5Borgn%5D
Trypanosoma cruzi	Genome - predicted proteins	PRJNA40815	https://www.ncbi.nlm.nih.gov/bioproject/?term=PRJNA40815	Franzén O, et al. (2011) Shotgun sequencing analysis of Trypanosoma cruzi I Sylvio X10/1 and comparison with T. cruzi VI CL Brener. PLoS Negl Trop Dis 5(3):e984
Trypanosoma cruzi	NCBI ESTs		https://www.ncbi.nlm.nih.gov/nucest/?term=Trypanosoma+cruzi%5Borgn%5D
Trypanosoma rangeli	NCBI ESTs		https://www.ncbi.nlm.nih.gov/nucest/?term=Trypanosoma+rangeli%5Borgn%5D
Vallicula multiformis	SRA transcriptome - in-house assembly	PRJNA316185	https://www.ncbi.nlm.nih.gov/sra/SRR3407164/	Simion P, et al. (2017) A Large and Consistent Phylogenomic Dataset Supports Sponges as the Sister Group to All Other Animals. Curr. Biol. 27(7):958-967
Vavraia culicis floridensis	Genome - predicted proteins	PRJNA242548	https://www.ncbi.nlm.nih.gov/bioproject/242548
Vermamoeba vermiformis	NCBI ESTs		https://www.ncbi.nlm.nih.gov/nucest/?term=Vermamoeba+vermiformis
Vittaforma corneae	Genome - predicted proteins	PRJNA242549	https://www.ncbi.nlm.nih.gov/bioproject/242549
Xenopus tropicalis	Genome - predicted proteins	JGI_4.2.pep.all	ftp://ftp.ensembl.org/pub/release-88/fasta/xenopus_tropicalis/	Hellsten U, et al. (2010) The genome of the western clawed frog Xenopus tropicalis. Science 328:633-636.
Zea mays	Genome - predicted proteins	PRJNA10769	https://www.ncbi.nlm.nih.gov/bioproject/10769	Jiao Y, et al. (2017) Improved maize reference genome with single-molecule technologies. Nature 546(7659):524-527
Zea mays	NCBI ESTs	ZM_BFc library	https://www.ncbi.nlm.nih.gov/nucest/?term=(streptophyta%5BORGN%5D)+AND+%22Zea+mays%22%5Bporgn%3A__txid4577%5D+AND+%22ZM_BFc%22
